# Supplementary material for: Post-translational flavinylation is associated with diverse extracytosolic redox functionalities throughout bacterial life
Source: eLife. 2021 May 25;10:e66878. doi: 10.7554/eLife.66878 (PMC8238504; doi:10.7554/eLife.66878)
Supplement: Supplementary file 1. — Gene clusters of the 10 flavinylated systems discussed in this study (RNF, NQR, Nos, extracellular electron transfer, organohalide respiration, NapH-like, MsrQ-like, NQR/RNF-like, DsbD/DsbD-like, and PepSY-like), the P19 system, DUF2271, DUF3570, and multi-flavinylated proteins. The five genes downstream and upstream of each key gene (column K) were identified and annotated using signal peptide prediction (column G), transmembrane helix prediction (column H), PFAM (column I), and KEGG databases (column J). Genome accession and taxonomy are presented in columns A and B, respectively. Open reading frame (ORF) accessions are shown in column C. Columns D and E correspond to the scaffold accession and the ORF coordinates on the scaffold (start, end, and strand). Column F indicates the size of ORFs in amino acids. [file elife-66878-supp1.xlsx]

## Sheet: organohalide respiration
genome	lineage	orf	scaffold	coordinate	length	signalp	tmhmm	pfam	kegg	key genes	flavinylated system
RS_GCF_003966265.1	d__Bacteria;p__Proteobacteria;c__Gammaproteobacteria;o__Enterobacterales;f__Shewanellaceae;g__Shewanella;s__Shewanella atlantica	NZ_RXNV01000002.1_524	NZ_RXNV01000002.1	613085..613897 (-1)	271	OTHER	0	DUF2971 (PF11185)	Na	-	-
RS_GCF_003966265.1	d__Bacteria;p__Proteobacteria;c__Gammaproteobacteria;o__Enterobacterales;f__Shewanellaceae;g__Shewanella;s__Shewanella atlantica	NZ_RXNV01000002.1_525	NZ_RXNV01000002.1	614728..615402 (-1)	225	OTHER	0	His_Phos_1 (PF00300)	probable phosphoglycerate mutase [EC:5.4.2.12] (K15634)	-	-
RS_GCF_003966265.1	d__Bacteria;p__Proteobacteria;c__Gammaproteobacteria;o__Enterobacterales;f__Shewanellaceae;g__Shewanella;s__Shewanella atlantica	NZ_RXNV01000002.1_526	NZ_RXNV01000002.1	615543..616325 (1)	261	SP(Sec/SPI)	0	SBP_bac_3 (PF00497)	polar amino acid transport system substrate-binding protein (K02030)	-	-
RS_GCF_003966265.1	d__Bacteria;p__Proteobacteria;c__Gammaproteobacteria;o__Enterobacterales;f__Shewanellaceae;g__Shewanella;s__Shewanella atlantica	NZ_RXNV01000002.1_527	NZ_RXNV01000002.1	616384..617271 (-1)	296	OTHER	0	AraC_binding (PF02311) + HTH_18 (PF12833)	AraC family transcriptional regulator, transcriptional activator of pobA (K18954)	-	-
RS_GCF_003966265.1	d__Bacteria;p__Proteobacteria;c__Gammaproteobacteria;o__Enterobacterales;f__Shewanellaceae;g__Shewanella;s__Shewanella atlantica	NZ_RXNV01000002.1_528	NZ_RXNV01000002.1	617340..617558 (-1)	73	SP(Sec/SPI)	1	Na	Na	-	-
RS_GCF_003966265.1	d__Bacteria;p__Proteobacteria;c__Gammaproteobacteria;o__Enterobacterales;f__Shewanellaceae;g__Shewanella;s__Shewanella atlantica	NZ_RXNV01000002.1_529	NZ_RXNV01000002.1	617555..618781 (-1)	409	LIPO(Sec/SPII)	6	FMN_bind (PF04205) + Fer4_5 (PF12801) + Fer4_5 (PF12801)	NosR/NirI family transcriptional regulator, putative reductive dehalogenation system regulator (K21559)	Fmn_Bind (pplA),Fer4_5 (PF12801)	Fer4_5,OrganohalideReductase
RS_GCF_003966265.1	d__Bacteria;p__Proteobacteria;c__Gammaproteobacteria;o__Enterobacterales;f__Shewanellaceae;g__Shewanella;s__Shewanella atlantica	NZ_RXNV01000002.1_530	NZ_RXNV01000002.1	618865..619173 (-1)	103	OTHER	3	Na	Na	-	-
RS_GCF_003966265.1	d__Bacteria;p__Proteobacteria;c__Gammaproteobacteria;o__Enterobacterales;f__Shewanellaceae;g__Shewanella;s__Shewanella atlantica	NZ_RXNV01000002.1_531	NZ_RXNV01000002.1	619173..620693 (-1)	507	TAT(Tat/SPI)	1	TAT_signal (PF10518) + Dehalogenase (PF13486) + Fer4_7 (PF12838)	tetrachloroethene reductive dehalogenase [EC:1.21.99.5] (K21647)	PceA (PF13486)	OrganohalideReductase
RS_GCF_003966265.1	d__Bacteria;p__Proteobacteria;c__Gammaproteobacteria;o__Enterobacterales;f__Shewanellaceae;g__Shewanella;s__Shewanella atlantica	NZ_RXNV01000002.1_532	NZ_RXNV01000002.1	620731..621840 (-1)	370	OTHER	0	TPR_1 (PF00515) + TPR_8 (PF13181) + TPR_1 (PF00515) + TPR_9 (PF13371)	protein O-GlcNAc transferase [EC:2.4.1.255] (K09667) + suppressor of G2 allele of SKP1 (K12795)	-	-
RS_GCF_003966265.1	d__Bacteria;p__Proteobacteria;c__Gammaproteobacteria;o__Enterobacterales;f__Shewanellaceae;g__Shewanella;s__Shewanella atlantica	NZ_RXNV01000002.1_533	NZ_RXNV01000002.1	622262..623170 (1)	303	OTHER	0	HTH_1 (PF00126) + LysR_substrate (PF03466)	LysR family transcriptional regulator, transcriptional activator AphB (K10918)	-	-
RS_GCF_003966265.1	d__Bacteria;p__Proteobacteria;c__Gammaproteobacteria;o__Enterobacterales;f__Shewanellaceae;g__Shewanella;s__Shewanella atlantica	NZ_RXNV01000002.1_534	NZ_RXNV01000002.1	623302..624729 (1)	476	TAT(Tat/SPI)	0	Dehalogenase (PF13486) + Fer4_16 (PF13484)	tetrachloroethene reductive dehalogenase [EC:1.21.99.5] (K21647)	PceA (PF13486)	OrganohalideReductase
RS_GCF_003966265.1	d__Bacteria;p__Proteobacteria;c__Gammaproteobacteria;o__Enterobacterales;f__Shewanellaceae;g__Shewanella;s__Shewanella atlantica	NZ_RXNV01000002.1_535	NZ_RXNV01000002.1	624742..625017 (1)	92	OTHER	3	Na	tetrachloroethene reductive dehalogenase membrane anchor (K21648)	-	-
RS_GCF_003966265.1	d__Bacteria;p__Proteobacteria;c__Gammaproteobacteria;o__Enterobacterales;f__Shewanellaceae;g__Shewanella;s__Shewanella atlantica	NZ_RXNV01000002.1_536	NZ_RXNV01000002.1	625810..626739 (1)	310	LIPO(Sec/SPII)	0	Phenol_MetA_deg (PF13557)	Na	-	-
RS_GCF_003966265.1	d__Bacteria;p__Proteobacteria;c__Gammaproteobacteria;o__Enterobacterales;f__Shewanellaceae;g__Shewanella;s__Shewanella atlantica	NZ_RXNV01000002.1_537	NZ_RXNV01000002.1	626904..627800 (-1)	299	OTHER	0	AraC_binding (PF02311) + HTH_18 (PF12833)	AraC family transcriptional regulator, transcriptional activator of pobA (K18954)	-	-
RS_GCF_003966265.1	d__Bacteria;p__Proteobacteria;c__Gammaproteobacteria;o__Enterobacterales;f__Shewanellaceae;g__Shewanella;s__Shewanella atlantica	NZ_RXNV01000002.1_538	NZ_RXNV01000002.1	628186..628851 (-1)	222	OTHER	0	ABC_tran (PF00005)	cobalt/nickel transport system ATP-binding protein (K02006)	-	-
RS_GCF_003966265.1	d__Bacteria;p__Proteobacteria;c__Gammaproteobacteria;o__Enterobacterales;f__Shewanellaceae;g__Shewanella;s__Shewanella atlantica	NZ_RXNV01000002.1_539	NZ_RXNV01000002.1	628864..629646 (-1)	261	OTHER	4	CbiQ (PF02361)	cobalt/nickel transport system permease protein (K02008)	-	-
RS_GCF_002843315.1	d__Bacteria;p__Bacteroidota;c__Bacteroidia;o__Bacteroidales;f__Marinifilaceae;g__Labilibaculum;s__Labilibaculum filiforme	NZ_MVDD01000013.1_81	NZ_MVDD01000013.1	106094..109324 (1)	1077	OTHER	12	ACR_tran (PF00873)	hydrophobic/amphiphilic exporter-1 (mainly G- bacteria), HAE1 family (K03296)	-	-
RS_GCF_002843315.1	d__Bacteria;p__Bacteroidota;c__Bacteroidia;o__Bacteroidales;f__Marinifilaceae;g__Labilibaculum;s__Labilibaculum filiforme	NZ_MVDD01000013.1_82	NZ_MVDD01000013.1	109537..109845 (1)	103	OTHER	0	Na	Na	-	-
RS_GCF_002843315.1	d__Bacteria;p__Bacteroidota;c__Bacteroidia;o__Bacteroidales;f__Marinifilaceae;g__Labilibaculum;s__Labilibaculum filiforme	NZ_MVDD01000013.1_83	NZ_MVDD01000013.1	109864..110052 (1)	63	OTHER	2	DUF2892 (PF11127)	Na	-	-
RS_GCF_002843315.1	d__Bacteria;p__Bacteroidota;c__Bacteroidia;o__Bacteroidales;f__Marinifilaceae;g__Labilibaculum;s__Labilibaculum filiforme	NZ_MVDD01000013.1_84	NZ_MVDD01000013.1	110323..111153 (1)	277	OTHER	0	SEC-C (PF02810)	uncharacterized protein (K07039)	-	-
RS_GCF_002843315.1	d__Bacteria;p__Bacteroidota;c__Bacteroidia;o__Bacteroidales;f__Marinifilaceae;g__Labilibaculum;s__Labilibaculum filiforme	NZ_MVDD01000013.1_85	NZ_MVDD01000013.1	111129..111416 (1)	96	OTHER	1	Na	Na	-	-
RS_GCF_002843315.1	d__Bacteria;p__Bacteroidota;c__Bacteroidia;o__Bacteroidales;f__Marinifilaceae;g__Labilibaculum;s__Labilibaculum filiforme	NZ_MVDD01000013.1_86	NZ_MVDD01000013.1	111329..112483 (-1)	385	SP(Sec/SPI)	5	FMN_bind (PF04205) + Fer4_5 (PF12801) + Fer4_5 (PF12801)	NosR/NirI family transcriptional regulator, putative reductive dehalogenation system regulator (K21559)	Fmn_Bind (pplA),Fer4_5 (PF12801)	Fer4_5,OrganohalideReductase
RS_GCF_002843315.1	d__Bacteria;p__Bacteroidota;c__Bacteroidia;o__Bacteroidales;f__Marinifilaceae;g__Labilibaculum;s__Labilibaculum filiforme	NZ_MVDD01000013.1_87	NZ_MVDD01000013.1	112483..112767 (-1)	95	OTHER	3	Phage_holin_5_2 (PF16079)	Na	-	-
RS_GCF_002843315.1	d__Bacteria;p__Bacteroidota;c__Bacteroidia;o__Bacteroidales;f__Marinifilaceae;g__Labilibaculum;s__Labilibaculum filiforme	NZ_MVDD01000013.1_88	NZ_MVDD01000013.1	112787..114211 (-1)	475	TAT(Tat/SPI)	0	TAT_signal (PF10518) + Dehalogenase (PF13486) + Fer4_16 (PF13484)	tetrachloroethene reductive dehalogenase [EC:1.21.99.5] (K21647) + tetrachloroethene reductive dehalogenase [EC:1.21.99.5] (K21647)	PceA (PF13486)	OrganohalideReductase
RS_GCF_002843315.1	d__Bacteria;p__Bacteroidota;c__Bacteroidia;o__Bacteroidales;f__Marinifilaceae;g__Labilibaculum;s__Labilibaculum filiforme	NZ_MVDD01000013.1_89	NZ_MVDD01000013.1	114244..115146 (-1)	301	SP(Sec/SPI)	0	Phenol_MetA_deg (PF13557)	Na	-	-
RS_GCF_002843315.1	d__Bacteria;p__Bacteroidota;c__Bacteroidia;o__Bacteroidales;f__Marinifilaceae;g__Labilibaculum;s__Labilibaculum filiforme	NZ_MVDD01000013.1_90	NZ_MVDD01000013.1	115547..116647 (-1)	367	OTHER	7	HTH_18 (PF12833)	two-component system, response regulator YesN (K07720)	-	-
RS_GCF_002843315.1	d__Bacteria;p__Bacteroidota;c__Bacteroidia;o__Bacteroidales;f__Marinifilaceae;g__Labilibaculum;s__Labilibaculum filiforme	NZ_MVDD01000013.1_91	NZ_MVDD01000013.1	117118..117579 (1)	154	OTHER	0	GreA_GreB (PF01272)	transcription elongation factor GreA (K03624)	-	-
RS_GCF_002843315.1	d__Bacteria;p__Bacteroidota;c__Bacteroidia;o__Bacteroidales;f__Marinifilaceae;g__Labilibaculum;s__Labilibaculum filiforme	NZ_MVDD01000013.1_92	NZ_MVDD01000013.1	117923..120025 (-1)	701	SP(Sec/SPI)	2	TPR_12 (PF13424) + TPR_8 (PF13181) + TPR_1 (PF00515) + TPR_12 (PF13424) + TPR_1 (PF00515) + HisKA (PF00512) + HATPase_c (PF02518)	HTH-type transcriptional regulator, quorum sensing regulator NprR (K20480) + tetratricopeptide repeat protein 19, mitochondrial (K18169) + mitochondrial import receptor subunit TOM70 (K17768) + two-component system, sensor histidine kinase LadS (K20971)	-	-
RS_GCF_002843315.1	d__Bacteria;p__Bacteroidota;c__Bacteroidia;o__Bacteroidales;f__Marinifilaceae;g__Labilibaculum;s__Labilibaculum filiforme	NZ_MVDD01000013.1_93	NZ_MVDD01000013.1	120200..120589 (-1)	130	OTHER	0	Cass2 (PF14526)	AraC family transcriptional regulator (K13653)	-	-
RS_GCF_000021925.1	d__Bacteria;p__Firmicutes_B;c__Desulfitobacteriia;o__Desulfitobacteriales;f__Desulfitobacteriaceae;g__Desulfitobacterium;s__Desulfitobacterium hafniense	NC_011830.1_682	NC_011830.1	770024..771055 (1)	344	OTHER	0	Peptidase_U32 (PF01136)	putative protease [EC:3.4.-.-] (K08303)	-	-
RS_GCF_000021925.1	d__Bacteria;p__Firmicutes_B;c__Desulfitobacteriia;o__Desulfitobacteriales;f__Desulfitobacteriaceae;g__Desulfitobacterium;s__Desulfitobacterium hafniense	NC_011830.1_683	NC_011830.1	771125..772438 (-1)	438	SP(Sec/SPI)	1	Big_2 (PF02368) + Big_2 (PF02368)	kappa-carrageenase [EC:3.2.1.83] (K20846) + kappa-carrageenase [EC:3.2.1.83] (K20846)	-	-
RS_GCF_000021925.1	d__Bacteria;p__Firmicutes_B;c__Desulfitobacteriia;o__Desulfitobacteriales;f__Desulfitobacteriaceae;g__Desulfitobacterium;s__Desulfitobacterium hafniense	NC_011830.1_684	NC_011830.1	772703..773980 (1)	426	OTHER	2	MCPsignal (PF00015)	methyl-accepting chemotaxis protein (K03406)	-	-
RS_GCF_000021925.1	d__Bacteria;p__Firmicutes_B;c__Desulfitobacteriia;o__Desulfitobacteriales;f__Desulfitobacteriaceae;g__Desulfitobacterium;s__Desulfitobacterium hafniense	NC_011830.1_685	NC_011830.1	774189..774875 (1)	229	OTHER	0	cNMP_binding (PF00027) + HTH_Crp_2 (PF13545)	CRP/FNR family transcriptional regulator, reductive dehalogenation system regulator (K21558)	-	-
RS_GCF_000021925.1	d__Bacteria;p__Firmicutes_B;c__Desulfitobacteriia;o__Desulfitobacteriales;f__Desulfitobacteriaceae;g__Desulfitobacterium;s__Desulfitobacterium hafniense	NC_011830.1_686	NC_011830.1	775021..775332 (1)	104	OTHER	3	ABC2_membrane_5 (PF13346)	membrane ancheor protein (K21565)	-	-
RS_GCF_000021925.1	d__Bacteria;p__Firmicutes_B;c__Desulfitobacteriia;o__Desulfitobacteriales;f__Desulfitobacteriaceae;g__Desulfitobacterium;s__Desulfitobacterium hafniense	NC_011830.1_687	NC_011830.1	775329..776720 (1)	464	TAT(Tat/SPI)	0	TAT_signal (PF10518) + Dehalogenase (PF13486) + Fer4_16 (PF13484)	3-chloro-4-hydroxyphenylacetate reductive dehalogenase [EC:3.8.1.-] (K21566)	PceA (PF13486)	OrganohalideReductase
RS_GCF_000021925.1	d__Bacteria;p__Firmicutes_B;c__Desulfitobacteriia;o__Desulfitobacteriales;f__Desulfitobacteriaceae;g__Desulfitobacterium;s__Desulfitobacterium hafniense	NC_011830.1_688	NC_011830.1	777026..777343 (1)	106	OTHER	3	Na	Na	-	-
RS_GCF_000021925.1	d__Bacteria;p__Firmicutes_B;c__Desulfitobacteriia;o__Desulfitobacteriales;f__Desulfitobacteriaceae;g__Desulfitobacterium;s__Desulfitobacterium hafniense	NC_011830.1_689	NC_011830.1	777345..777776 (1)	144	TAT(Tat/SPI)	0	TAT_signal (PF10518)	Na	-	-
RS_GCF_000021925.1	d__Bacteria;p__Firmicutes_B;c__Desulfitobacteriia;o__Desulfitobacteriales;f__Desulfitobacteriaceae;g__Desulfitobacterium;s__Desulfitobacterium hafniense	NC_011830.1_690	NC_011830.1	777830..779182 (1)	451	OTHER	0	DDE_5 (PF13546)	putative transposase (K07495)	-	-
RS_GCF_000021925.1	d__Bacteria;p__Firmicutes_B;c__Desulfitobacteriia;o__Desulfitobacteriales;f__Desulfitobacteriaceae;g__Desulfitobacterium;s__Desulfitobacterium hafniense	NC_011830.1_691	NC_011830.1	779207..780265 (1)	353	OTHER	0	Dehalogenase (PF13486) + Fer4_16 (PF13484)	tetrachloroethene reductive dehalogenase [EC:1.21.99.5] (K21647)	PceA (PF13486)	OrganohalideReductase
RS_GCF_000021925.1	d__Bacteria;p__Firmicutes_B;c__Desulfitobacteriia;o__Desulfitobacteriales;f__Desulfitobacteriaceae;g__Desulfitobacterium;s__Desulfitobacterium hafniense	NC_011830.1_692	NC_011830.1	780363..781538 (1)	392	SP(Sec/SPI)	6	FMN_bind (PF04205) + Fer4_5 (PF12801) + Fer4_5 (PF12801)	NosR/NirI family transcriptional regulator, putative reductive dehalogenation system regulator (K21559)	Fmn_Bind (pplA),Fer4_5 (PF12801)	Fer4_5,OrganohalideReductase
RS_GCF_000021925.1	d__Bacteria;p__Firmicutes_B;c__Desulfitobacteriia;o__Desulfitobacteriales;f__Desulfitobacteriaceae;g__Desulfitobacterium;s__Desulfitobacterium hafniense	NC_011830.1_693	NC_011830.1	781574..781768 (1)	65	SP(Sec/SPI)	1	Na	Na	-	-
RS_GCF_000021925.1	d__Bacteria;p__Firmicutes_B;c__Desulfitobacteriia;o__Desulfitobacteriales;f__Desulfitobacteriaceae;g__Desulfitobacterium;s__Desulfitobacterium hafniense	NC_011830.1_694	NC_011830.1	781894..783546 (1)	551	TAT(Tat/SPI)	0	TAT_signal (PF10518) + Dehalogenase (PF13486) + Fer4_16 (PF13484)	tetrachloroethene reductive dehalogenase [EC:1.21.99.5] (K21647)	PceA (PF13486)	OrganohalideReductase
RS_GCF_000021925.1	d__Bacteria;p__Firmicutes_B;c__Desulfitobacteriia;o__Desulfitobacteriales;f__Desulfitobacteriaceae;g__Desulfitobacterium;s__Desulfitobacterium hafniense	NC_011830.1_695	NC_011830.1	783562..783867 (1)	102	OTHER	3	Na	Na	-	-
RS_GCF_000021925.1	d__Bacteria;p__Firmicutes_B;c__Desulfitobacteriia;o__Desulfitobacteriales;f__Desulfitobacteriaceae;g__Desulfitobacterium;s__Desulfitobacterium hafniense	NC_011830.1_696	NC_011830.1	783993..785237 (1)	415	OTHER	6	FMN_bind (PF04205) + Fer4_5 (PF12801) + Fer4_5 (PF12801)	NosR/NirI family transcriptional regulator, putative reductive dehalogenation system regulator (K21559)	Fer4_5 (PF12801)	Fer4_5
RS_GCF_000021925.1	d__Bacteria;p__Firmicutes_B;c__Desulfitobacteriia;o__Desulfitobacteriales;f__Desulfitobacteriaceae;g__Desulfitobacterium;s__Desulfitobacterium hafniense	NC_011830.1_697	NC_011830.1	785183..785338 (1)	52	OTHER	1	Na	Na	-	-
RS_GCF_000021925.1	d__Bacteria;p__Firmicutes_B;c__Desulfitobacteriia;o__Desulfitobacteriales;f__Desulfitobacteriaceae;g__Desulfitobacterium;s__Desulfitobacterium hafniense	NC_011830.1_698	NC_011830.1	785391..786344 (1)	318	OTHER	0	Trigger_C (PF05698)	trigger factor (K03545)	-	-
RS_GCF_000021925.1	d__Bacteria;p__Firmicutes_B;c__Desulfitobacteriia;o__Desulfitobacteriales;f__Desulfitobacteriaceae;g__Desulfitobacterium;s__Desulfitobacterium hafniense	NC_011830.1_699	NC_011830.1	786367..787080 (1)	238	OTHER	0	cNMP_binding (PF00027) + HTH_Crp_2 (PF13545)	CRP/FNR family transcriptional regulator, cyclic AMP receptor protein (K10914)	-	-
RS_GCF_000021925.1	d__Bacteria;p__Firmicutes_B;c__Desulfitobacteriia;o__Desulfitobacteriales;f__Desulfitobacteriaceae;g__Desulfitobacterium;s__Desulfitobacterium hafniense	NC_011830.1_707	NC_011830.1	795347..796729 (1)	461	OTHER	0	FAD_binding_4 (PF01565) + FAD-oxidase_C (PF02913)	glycolate oxidase [EC:1.1.3.15] (K00104)	-	-
RS_GCF_000021925.1	d__Bacteria;p__Firmicutes_B;c__Desulfitobacteriia;o__Desulfitobacteriales;f__Desulfitobacteriaceae;g__Desulfitobacterium;s__Desulfitobacterium hafniense	NC_011830.1_708	NC_011830.1	796923..797618 (1)	232	OTHER	0	cNMP_binding (PF00027) + HTH_Crp_2 (PF13545)	CRP/FNR family transcriptional regulator, reductive dehalogenation system regulator (K21558)	-	-
RS_GCF_000021925.1	d__Bacteria;p__Firmicutes_B;c__Desulfitobacteriia;o__Desulfitobacteriales;f__Desulfitobacteriaceae;g__Desulfitobacterium;s__Desulfitobacterium hafniense	NC_011830.1_709	NC_011830.1	797763..798077 (1)	105	OTHER	3	Na	membrane ancheor protein (K21565)	-	-
RS_GCF_000021925.1	d__Bacteria;p__Firmicutes_B;c__Desulfitobacteriia;o__Desulfitobacteriales;f__Desulfitobacteriaceae;g__Desulfitobacterium;s__Desulfitobacterium hafniense	NC_011830.1_710	NC_011830.1	798112..799578 (1)	489	TAT(Tat/SPI)	0	TAT_signal (PF10518) + Dehalogenase (PF13486) + Fer4_16 (PF13484)	3-chloro-4-hydroxyphenylacetate reductive dehalogenase [EC:3.8.1.-] (K21566)	PceA (PF13486)	-
RS_GCF_000021925.1	d__Bacteria;p__Firmicutes_B;c__Desulfitobacteriia;o__Desulfitobacteriales;f__Desulfitobacteriaceae;g__Desulfitobacterium;s__Desulfitobacterium hafniense	NC_011830.1_711	NC_011830.1	799797..800102 (1)	102	OTHER	3	Na	membrane ancheor protein (K21565)	-	-
RS_GCF_000021925.1	d__Bacteria;p__Firmicutes_B;c__Desulfitobacteriia;o__Desulfitobacteriales;f__Desulfitobacteriaceae;g__Desulfitobacterium;s__Desulfitobacterium hafniense	NC_011830.1_712	NC_011830.1	800116..801492 (1)	459	TAT(Tat/SPI)	0	TAT_signal (PF10518) + Dehalogenase (PF13486) + Fer4_16 (PF13484)	3-chloro-4-hydroxyphenylacetate reductive dehalogenase [EC:3.8.1.-] (K21566)	PceA (PF13486)	OrganohalideReductase
RS_GCF_000021925.1	d__Bacteria;p__Firmicutes_B;c__Desulfitobacteriia;o__Desulfitobacteriales;f__Desulfitobacteriaceae;g__Desulfitobacterium;s__Desulfitobacterium hafniense	NC_011830.1_713	NC_011830.1	801724..802422 (1)	233	OTHER	0	cNMP_binding (PF00027) + HTH_Crp_2 (PF13545)	CRP/FNR family transcriptional regulator, reductive dehalogenation system regulator (K21558)	-	-
RS_GCF_000021925.1	d__Bacteria;p__Firmicutes_B;c__Desulfitobacteriia;o__Desulfitobacteriales;f__Desulfitobacteriaceae;g__Desulfitobacterium;s__Desulfitobacterium hafniense	NC_011830.1_714	NC_011830.1	802728..803138 (1)	137	OTHER	0	YlqD (PF11068)	Na	-	-
RS_GCF_000021925.1	d__Bacteria;p__Firmicutes_B;c__Desulfitobacteriia;o__Desulfitobacteriales;f__Desulfitobacteriaceae;g__Desulfitobacterium;s__Desulfitobacterium hafniense	NC_011830.1_715	NC_011830.1	803135..804760 (1)	542	OTHER	0	Cpn60_TCP1 (PF00118)	chaperonin GroEL (K04077)	-	-
RS_GCF_000021925.1	d__Bacteria;p__Firmicutes_B;c__Desulfitobacteriia;o__Desulfitobacteriales;f__Desulfitobacteriaceae;g__Desulfitobacterium;s__Desulfitobacterium hafniense	NC_011830.1_716	NC_011830.1	804814..805995 (1)	394	SP(Sec/SPI)	5	FMN_bind (PF04205) + Fer4_5 (PF12801) + Fer4_5 (PF12801)	NosR/NirI family transcriptional regulator, putative reductive dehalogenation system regulator (K21559)	Fmn_Bind (pplA),Fer4_5 (PF12801)	Fer4_5,OrganohalideReductase
RS_GCF_000021925.1	d__Bacteria;p__Firmicutes_B;c__Desulfitobacteriia;o__Desulfitobacteriales;f__Desulfitobacteriaceae;g__Desulfitobacterium;s__Desulfitobacterium hafniense	NC_011830.1_717	NC_011830.1	806107..807678 (1)	524	OTHER	0	Cpn60_TCP1 (PF00118)	chaperonin GroEL (K04077)	-	-
RS_GCF_000021925.1	d__Bacteria;p__Firmicutes_B;c__Desulfitobacteriia;o__Desulfitobacteriales;f__Desulfitobacteriaceae;g__Desulfitobacterium;s__Desulfitobacterium hafniense	NC_011830.1_718	NC_011830.1	807871..808506 (1)	212	OTHER	0	B12-binding_2 (PF02607) + B12-binding (PF02310)	dimethylamine corrinoid protein (K16179)	-	-
RS_GCF_000021925.1	d__Bacteria;p__Firmicutes_B;c__Desulfitobacteriia;o__Desulfitobacteriales;f__Desulfitobacteriaceae;g__Desulfitobacterium;s__Desulfitobacterium hafniense	NC_011830.1_719	NC_011830.1	808511..809686 (1)	392	OTHER	0	URO-D (PF01208)	uroporphyrinogen decarboxylase [EC:4.1.1.37] (K01599)	-	-
RS_GCF_000021925.1	d__Bacteria;p__Firmicutes_B;c__Desulfitobacteriia;o__Desulfitobacteriales;f__Desulfitobacteriaceae;g__Desulfitobacterium;s__Desulfitobacterium hafniense	NC_011830.1_720	NC_011830.1	809702..810511 (1)	270	OTHER	0	Pterin_bind (PF00809)	5-methyltetrahydrofolate corrinoid/iron sulfur protein methyltransferase [EC:2.1.1.258] (K15023)	-	-
RS_GCF_000021925.1	d__Bacteria;p__Firmicutes_B;c__Desulfitobacteriia;o__Desulfitobacteriales;f__Desulfitobacteriaceae;g__Desulfitobacterium;s__Desulfitobacterium hafniense	NC_011830.1_721	NC_011830.1	810541..810687 (1)	49	OTHER	0	Na	Na	-	-
RS_GCF_000021925.1	d__Bacteria;p__Firmicutes_B;c__Desulfitobacteriia;o__Desulfitobacteriales;f__Desulfitobacteriaceae;g__Desulfitobacterium;s__Desulfitobacterium hafniense	NC_011830.1_730	NC_011830.1	817893..818828 (-1)	312	OTHER	0	Trigger_C (PF05698)	trigger factor (K03545)	-	-
RS_GCF_000021925.1	d__Bacteria;p__Firmicutes_B;c__Desulfitobacteriia;o__Desulfitobacteriales;f__Desulfitobacteriaceae;g__Desulfitobacterium;s__Desulfitobacterium hafniense	NC_011830.1_731	NC_011830.1	819021..819719 (1)	233	OTHER	0	cNMP_binding (PF00027) + HTH_Crp_2 (PF13545)	CRP/FNR family transcriptional regulator, reductive dehalogenation system regulator (K21558)	-	-
RS_GCF_000021925.1	d__Bacteria;p__Firmicutes_B;c__Desulfitobacteriia;o__Desulfitobacteriales;f__Desulfitobacteriaceae;g__Desulfitobacterium;s__Desulfitobacterium hafniense	NC_011830.1_732	NC_011830.1	819830..820243 (1)	138	OTHER	0	YlqD (PF11068)	Na	-	-
RS_GCF_000021925.1	d__Bacteria;p__Firmicutes_B;c__Desulfitobacteriia;o__Desulfitobacteriales;f__Desulfitobacteriaceae;g__Desulfitobacterium;s__Desulfitobacterium hafniense	NC_011830.1_733	NC_011830.1	820240..821787 (1)	516	OTHER	0	Cpn60_TCP1 (PF00118)	chaperonin GroEL (K04077)	-	-
RS_GCF_000021925.1	d__Bacteria;p__Firmicutes_B;c__Desulfitobacteriia;o__Desulfitobacteriales;f__Desulfitobacteriaceae;g__Desulfitobacterium;s__Desulfitobacterium hafniense	NC_011830.1_734	NC_011830.1	821881..822192 (1)	104	OTHER	3	Na	membrane ancheor protein (K21565)	-	-
RS_GCF_000021925.1	d__Bacteria;p__Firmicutes_B;c__Desulfitobacteriia;o__Desulfitobacteriales;f__Desulfitobacteriaceae;g__Desulfitobacterium;s__Desulfitobacterium hafniense	NC_011830.1_735	NC_011830.1	822205..823542 (1)	446	TAT(Tat/SPI)	0	TAT_signal (PF10518) + Dehalogenase (PF13486) + Fer4_7 (PF12838)	3-chloro-4-hydroxyphenylacetate reductive dehalogenase [EC:3.8.1.-] (K21566)	PceA (PF13486)	OrganohalideReductase
RS_GCF_000021925.1	d__Bacteria;p__Firmicutes_B;c__Desulfitobacteriia;o__Desulfitobacteriales;f__Desulfitobacteriaceae;g__Desulfitobacterium;s__Desulfitobacterium hafniense	NC_011830.1_736	NC_011830.1	823636..824814 (1)	393	SP(Sec/SPI)	5	FMN_bind (PF04205) + Fer4_5 (PF12801) + Fer4_5 (PF12801)	NosR/NirI family transcriptional regulator, putative reductive dehalogenation system regulator (K21559)	Fmn_Bind (pplA),Fer4_5 (PF12801)	Fer4_5,OrganohalideReductase
RS_GCF_000021925.1	d__Bacteria;p__Firmicutes_B;c__Desulfitobacteriia;o__Desulfitobacteriales;f__Desulfitobacteriaceae;g__Desulfitobacterium;s__Desulfitobacterium hafniense	NC_011830.1_737	NC_011830.1	824804..824938 (1)	45	OTHER	1	Na	Na	-	-
RS_GCF_000021925.1	d__Bacteria;p__Firmicutes_B;c__Desulfitobacteriia;o__Desulfitobacteriales;f__Desulfitobacteriaceae;g__Desulfitobacterium;s__Desulfitobacterium hafniense	NC_011830.1_738	NC_011830.1	824962..826533 (1)	524	OTHER	0	Cpn60_TCP1 (PF00118)	chaperonin GroEL (K04077)	-	-
RS_GCF_000021925.1	d__Bacteria;p__Firmicutes_B;c__Desulfitobacteriia;o__Desulfitobacteriales;f__Desulfitobacteriaceae;g__Desulfitobacterium;s__Desulfitobacterium hafniense	NC_011830.1_739	NC_011830.1	827047..827478 (1)	144	OTHER	0	Flavodoxin_1 (PF00258)	NADH oxidase (H2O-forming) [EC:1.6.3.4] (K22405)	-	-
RS_GCF_000021925.1	d__Bacteria;p__Firmicutes_B;c__Desulfitobacteriia;o__Desulfitobacteriales;f__Desulfitobacteriaceae;g__Desulfitobacterium;s__Desulfitobacterium hafniense	NC_011830.1_740	NC_011830.1	827623..828171 (1)	183	OTHER	0	Abi_alpha (PF14337)	Na	-	-
RS_GCF_000021925.1	d__Bacteria;p__Firmicutes_B;c__Desulfitobacteriia;o__Desulfitobacteriales;f__Desulfitobacteriaceae;g__Desulfitobacterium;s__Desulfitobacterium hafniense	NC_011830.1_741	NC_011830.1	828657..829280 (1)	208	OTHER	5	Sdh_cyt (PF01127) + Sdh_cyt (PF01127)	succinate dehydrogenase / fumarate reductase, cytochrome b subunit (K00241)	-	-
RS_GCF_000620305.1	d__Bacteria;p__Firmicutes_B;c__Moorellia;o__Desulfitibacterales;f__Desulfitibacteraceae;g__Desulfitibacter;s__Desulfitibacter alkalitolerans	NZ_JHVU01000021.1_148	NZ_JHVU01000021.1	154578..155261 (-1)	228	OTHER	0	DUF2064 (PF09837)	uncharacterized protein (K09931)	-	-
RS_GCF_000620305.1	d__Bacteria;p__Firmicutes_B;c__Moorellia;o__Desulfitibacterales;f__Desulfitibacteraceae;g__Desulfitibacter;s__Desulfitibacter alkalitolerans	NZ_JHVU01000021.1_149	NZ_JHVU01000021.1	155261..155947 (-1)	229	OTHER	0	Glycos_transf_2 (PF00535)	glycosyltransferase [EC:2.4.1.-] (K13002)	-	-
RS_GCF_000620305.1	d__Bacteria;p__Firmicutes_B;c__Moorellia;o__Desulfitibacterales;f__Desulfitibacteraceae;g__Desulfitibacter;s__Desulfitibacter alkalitolerans	NZ_JHVU01000021.1_150	NZ_JHVU01000021.1	156288..156785 (-1)	166	OTHER	5	Hpre_diP_synt_I (PF07456)	heptaprenyl diphosphate synthase [EC:2.5.1.30] (K00805)	-	-
RS_GCF_000620305.1	d__Bacteria;p__Firmicutes_B;c__Moorellia;o__Desulfitibacterales;f__Desulfitibacteraceae;g__Desulfitibacter;s__Desulfitibacter alkalitolerans	NZ_JHVU01000021.1_151	NZ_JHVU01000021.1	156859..157815 (-1)	319	OTHER	4	FMN_bind (PF04205) + Fer4_5 (PF12801) + Fer4_5 (PF12801)	NosR/NirI family transcriptional regulator, putative reductive dehalogenation system regulator (K21559)	Fer4_5 (PF12801)	Fer4_5
RS_GCF_000620305.1	d__Bacteria;p__Firmicutes_B;c__Moorellia;o__Desulfitibacterales;f__Desulfitibacteraceae;g__Desulfitibacter;s__Desulfitibacter alkalitolerans	NZ_JHVU01000021.1_152	NZ_JHVU01000021.1	157842..158078 (-1)	79	SP(Sec/SPI)	1	Na	Na	-	-
RS_GCF_000620305.1	d__Bacteria;p__Firmicutes_B;c__Moorellia;o__Desulfitibacterales;f__Desulfitibacteraceae;g__Desulfitibacter;s__Desulfitibacter alkalitolerans	NZ_JHVU01000021.1_153	NZ_JHVU01000021.1	158207..159244 (-1)	346	LIPO(Sec/SPII)	1	ApbE (PF02424)	FAD:protein FMN transferase [EC:2.7.1.180] (K03734)	ApbE (fmnB)	Fer4_5,OrganohalideReductase
RS_GCF_000620305.1	d__Bacteria;p__Firmicutes_B;c__Moorellia;o__Desulfitibacterales;f__Desulfitibacteraceae;g__Desulfitibacter;s__Desulfitibacter alkalitolerans	NZ_JHVU01000021.1_154	NZ_JHVU01000021.1	159216..159383 (-1)	56	OTHER	1	TatA_B_E (PF02416)	sec-independent protein translocase protein TatA (K03116)	-	-
RS_GCF_000620305.1	d__Bacteria;p__Firmicutes_B;c__Moorellia;o__Desulfitibacterales;f__Desulfitibacteraceae;g__Desulfitibacter;s__Desulfitibacter alkalitolerans	NZ_JHVU01000021.1_155	NZ_JHVU01000021.1	159401..159748 (-1)	116	SP(Sec/SPI)	1	NusG_II (PF07009)	Na	-	-
RS_GCF_000620305.1	d__Bacteria;p__Firmicutes_B;c__Moorellia;o__Desulfitibacterales;f__Desulfitibacteraceae;g__Desulfitibacter;s__Desulfitibacter alkalitolerans	NZ_JHVU01000021.1_156	NZ_JHVU01000021.1	159784..160089 (-1)	102	OTHER	3	DUF998 (PF06197)	Na	-	-
RS_GCF_000620305.1	d__Bacteria;p__Firmicutes_B;c__Moorellia;o__Desulfitibacterales;f__Desulfitibacteraceae;g__Desulfitibacter;s__Desulfitibacter alkalitolerans	NZ_JHVU01000021.1_157	NZ_JHVU01000021.1	160107..161357 (-1)	417	OTHER	2	Ada_Zn_binding (PF02805) + Dehalogenase (PF13486) + Fer4_7 (PF12838)	AraC family transcriptional regulator, regulatory protein of adaptative response / methylphosphotriester-DNA alkyltransferase methyltransferase [EC:2.1.1.-] (K13530) + AraC family transcriptional regulator (K07506) + drug/metabolite transporter, DME family (K03298) + tetrachloroethene reductive dehalogenase [EC:1.21.99.5] (K21647)	PceA (PF13486)	OrganohalideReductase
RS_GCF_000620305.1	d__Bacteria;p__Firmicutes_B;c__Moorellia;o__Desulfitibacterales;f__Desulfitibacteraceae;g__Desulfitibacter;s__Desulfitibacter alkalitolerans	NZ_JHVU01000021.1_158	NZ_JHVU01000021.1	161613..161912 (-1)	100	OTHER	0	Putative_PNPOx (PF01243)	Na	-	-
RS_GCF_000620305.1	d__Bacteria;p__Firmicutes_B;c__Moorellia;o__Desulfitibacterales;f__Desulfitibacteraceae;g__Desulfitibacter;s__Desulfitibacter alkalitolerans	NZ_JHVU01000021.1_159	NZ_JHVU01000021.1	162000..162668 (-1)	223	OTHER	0	cNMP_binding (PF00027) + HTH_Crp_2 (PF13545)	CRP/FNR family transcriptional regulator, anaerobic regulatory protein (K21562)	-	-
RS_GCF_000620305.1	d__Bacteria;p__Firmicutes_B;c__Moorellia;o__Desulfitibacterales;f__Desulfitibacteraceae;g__Desulfitibacter;s__Desulfitibacter alkalitolerans	NZ_JHVU01000021.1_160	NZ_JHVU01000021.1	162958..163218 (1)	87	OTHER	0	Na	Na	-	-
RS_GCF_000620305.1	d__Bacteria;p__Firmicutes_B;c__Moorellia;o__Desulfitibacterales;f__Desulfitibacteraceae;g__Desulfitibacter;s__Desulfitibacter alkalitolerans	NZ_JHVU01000021.1_161	NZ_JHVU01000021.1	163226..163420 (1)	65	OTHER	0	Coat_F (PF07875)	Na	-	-
RS_GCF_000620305.1	d__Bacteria;p__Firmicutes_B;c__Moorellia;o__Desulfitibacterales;f__Desulfitibacteraceae;g__Desulfitibacter;s__Desulfitibacter alkalitolerans	NZ_JHVU01000021.1_162	NZ_JHVU01000021.1	163467..164210 (-1)	248	OTHER	0	Ferritin (PF00210)	starvation-inducible DNA-binding protein (K04047)	-	-
RS_GCF_004343605.1	d__Bacteria;p__Firmicutes_B;c__Desulfitobacteriia;o__Desulfitobacteriales;f__Syntrophobotulaceae;g__Dehalobacter;s__Dehalobacter sp004343605	NZ_POSF01000011.1_8	NZ_POSF01000011.1	10983..12848 (-1)	622	OTHER	12	ABC_tran_2 (PF16949)	heme exporter protein B (K02194) + uncharacterized protein (K07087)	-	-
RS_GCF_004343605.1	d__Bacteria;p__Firmicutes_B;c__Desulfitobacteriia;o__Desulfitobacteriales;f__Syntrophobotulaceae;g__Dehalobacter;s__Dehalobacter sp004343605	NZ_POSF01000011.1_9	NZ_POSF01000011.1	12852..13622 (-1)	257	OTHER	0	ABC_tran (PF00005)	ABC-2 type transport system ATP-binding protein (K01990)	-	-
RS_GCF_004343605.1	d__Bacteria;p__Firmicutes_B;c__Desulfitobacteriia;o__Desulfitobacteriales;f__Syntrophobotulaceae;g__Dehalobacter;s__Dehalobacter sp004343605	NZ_POSF01000011.1_10	NZ_POSF01000011.1	13700..14821 (-1)	374	OTHER	0	IMS (PF00817) + DNA_pol_lambd_f (PF10391) + IMS_C (PF11799)	DNA polymerase IV [EC:2.7.7.7] (K02346)	-	-
RS_GCF_004343605.1	d__Bacteria;p__Firmicutes_B;c__Desulfitobacteriia;o__Desulfitobacteriales;f__Syntrophobotulaceae;g__Dehalobacter;s__Dehalobacter sp004343605	NZ_POSF01000011.1_11	NZ_POSF01000011.1	15025..15369 (-1)	115	SP(Sec/SPI)	0	TatA_B_E (PF02416)	sec-independent protein translocase protein TatB (K03117)	-	-
RS_GCF_004343605.1	d__Bacteria;p__Firmicutes_B;c__Desulfitobacteriia;o__Desulfitobacteriales;f__Syntrophobotulaceae;g__Dehalobacter;s__Dehalobacter sp004343605	NZ_POSF01000011.1_12	NZ_POSF01000011.1	15370..16143 (-1)	258	OTHER	6	TatC (PF00902)	sec-independent protein translocase protein TatC (K03118)	-	-
RS_GCF_004343605.1	d__Bacteria;p__Firmicutes_B;c__Desulfitobacteriia;o__Desulfitobacteriales;f__Syntrophobotulaceae;g__Dehalobacter;s__Dehalobacter sp004343605	NZ_POSF01000011.1_13	NZ_POSF01000011.1	16200..17228 (-1)	343	SP(Sec/SPI)	1	ApbE (PF02424)	FAD:protein FMN transferase [EC:2.7.1.180] (K03734)	ApbE (fmnB)	OrganohalideReductase
RS_GCF_004343605.1	d__Bacteria;p__Firmicutes_B;c__Desulfitobacteriia;o__Desulfitobacteriales;f__Syntrophobotulaceae;g__Dehalobacter;s__Dehalobacter sp004343605	NZ_POSF01000011.1_14	NZ_POSF01000011.1	17278..17460 (-1)	61	OTHER	1	TatA_B_E (PF02416)	sec-independent protein translocase protein TatA (K03116)	-	-
RS_GCF_004343605.1	d__Bacteria;p__Firmicutes_B;c__Desulfitobacteriia;o__Desulfitobacteriales;f__Syntrophobotulaceae;g__Dehalobacter;s__Dehalobacter sp004343605	NZ_POSF01000011.1_15	NZ_POSF01000011.1	17879..19246 (-1)	456	TAT(Tat/SPI)	0	TAT_signal (PF10518) + Dehalogenase (PF13486) + Fer4_7 (PF12838)	3-chloro-4-hydroxyphenylacetate reductive dehalogenase [EC:3.8.1.-] (K21566)	PceA (PF13486)	OrganohalideReductase
RS_GCF_004343605.1	d__Bacteria;p__Firmicutes_B;c__Desulfitobacteriia;o__Desulfitobacteriales;f__Syntrophobotulaceae;g__Dehalobacter;s__Dehalobacter sp004343605	NZ_POSF01000011.1_16	NZ_POSF01000011.1	19264..19578 (-1)	105	OTHER	3	Na	membrane ancheor protein (K21565)	-	-
RS_GCF_004343605.1	d__Bacteria;p__Firmicutes_B;c__Desulfitobacteriia;o__Desulfitobacteriales;f__Syntrophobotulaceae;g__Dehalobacter;s__Dehalobacter sp004343605	NZ_POSF01000011.1_17	NZ_POSF01000011.1	19898..20041 (-1)	48	OTHER	0	Na	Na	-	-
RS_GCF_004343605.1	d__Bacteria;p__Firmicutes_B;c__Desulfitobacteriia;o__Desulfitobacteriales;f__Syntrophobotulaceae;g__Dehalobacter;s__Dehalobacter sp004343605	NZ_POSF01000011.1_18	NZ_POSF01000011.1	20060..21229 (-1)	390	OTHER	0	URO-D (PF01208)	uroporphyrinogen decarboxylase [EC:4.1.1.37] (K01599)	-	-
RS_GCF_004343605.1	d__Bacteria;p__Firmicutes_B;c__Desulfitobacteriia;o__Desulfitobacteriales;f__Syntrophobotulaceae;g__Dehalobacter;s__Dehalobacter sp004343605	NZ_POSF01000011.1_19	NZ_POSF01000011.1	21233..21871 (-1)	213	OTHER	0	B12-binding_2 (PF02607) + B12-binding (PF02310)	dimethylamine corrinoid protein (K16179)	-	-
RS_GCF_004343605.1	d__Bacteria;p__Firmicutes_B;c__Desulfitobacteriia;o__Desulfitobacteriales;f__Syntrophobotulaceae;g__Dehalobacter;s__Dehalobacter sp004343605	NZ_POSF01000011.1_20	NZ_POSF01000011.1	22084..23454 (-1)	457	TAT(Tat/SPI)	0	TAT_signal (PF10518) + Dehalogenase (PF13486) + Fer4_7 (PF12838)	3-chloro-4-hydroxyphenylacetate reductive dehalogenase [EC:3.8.1.-] (K21566)	PceA (PF13486)	-
RS_GCF_004343605.1	d__Bacteria;p__Firmicutes_B;c__Desulfitobacteriia;o__Desulfitobacteriales;f__Syntrophobotulaceae;g__Dehalobacter;s__Dehalobacter sp004343605	NZ_POSF01000011.1_83	NZ_POSF01000011.1	88107..88418 (-1)	104	OTHER	3	Na	membrane ancheor protein (K21565)	-	-
RS_GCF_004343605.1	d__Bacteria;p__Firmicutes_B;c__Desulfitobacteriia;o__Desulfitobacteriales;f__Syntrophobotulaceae;g__Dehalobacter;s__Dehalobacter sp004343605	NZ_POSF01000011.1_84	NZ_POSF01000011.1	88616..89293 (-1)	226	OTHER	0	cNMP_binding (PF00027) + HTH_Crp_2 (PF13545)	CRP/FNR family transcriptional regulator, reductive dehalogenation system regulator (K21558)	-	-
RS_GCF_004343605.1	d__Bacteria;p__Firmicutes_B;c__Desulfitobacteriia;o__Desulfitobacteriales;f__Syntrophobotulaceae;g__Dehalobacter;s__Dehalobacter sp004343605	NZ_POSF01000011.1_85	NZ_POSF01000011.1	89650..90345 (1)	232	OTHER	0	cNMP_binding (PF00027) + HTH_Crp_2 (PF13545)	CRP/FNR family transcriptional regulator, reductive dehalogenation system regulator (K21558)	-	-
RS_GCF_004343605.1	d__Bacteria;p__Firmicutes_B;c__Desulfitobacteriia;o__Desulfitobacteriales;f__Syntrophobotulaceae;g__Dehalobacter;s__Dehalobacter sp004343605	NZ_POSF01000011.1_86	NZ_POSF01000011.1	90477..91934 (1)	486	OTHER	5	MCPsignal (PF00015)	heam-based aerotactic trancducer (K06595)	-	-
RS_GCF_004343605.1	d__Bacteria;p__Firmicutes_B;c__Desulfitobacteriia;o__Desulfitobacteriales;f__Syntrophobotulaceae;g__Dehalobacter;s__Dehalobacter sp004343605	NZ_POSF01000011.1_87	NZ_POSF01000011.1	92079..92387 (1)	103	OTHER	3	Na	membrane ancheor protein (K21565)	-	-
RS_GCF_004343605.1	d__Bacteria;p__Firmicutes_B;c__Desulfitobacteriia;o__Desulfitobacteriales;f__Syntrophobotulaceae;g__Dehalobacter;s__Dehalobacter sp004343605	NZ_POSF01000011.1_88	NZ_POSF01000011.1	92401..93819 (1)	473	TAT(Tat/SPI)	0	TAT_signal (PF10518) + Dehalogenase (PF13486) + Fer4_7 (PF12838)	3-chloro-4-hydroxyphenylacetate reductive dehalogenase [EC:3.8.1.-] (K21566)	PceA (PF13486)	OrganohalideReductase
RS_GCF_004343605.1	d__Bacteria;p__Firmicutes_B;c__Desulfitobacteriia;o__Desulfitobacteriales;f__Syntrophobotulaceae;g__Dehalobacter;s__Dehalobacter sp004343605	NZ_POSF01000011.1_89	NZ_POSF01000011.1	94254..94361 (-1)	36	SP(Sec/SPI)	1	Na	Na	-	-
RS_GCF_004343605.1	d__Bacteria;p__Firmicutes_B;c__Desulfitobacteriia;o__Desulfitobacteriales;f__Syntrophobotulaceae;g__Dehalobacter;s__Dehalobacter sp004343605	NZ_POSF01000011.1_90	NZ_POSF01000011.1	94358..95623 (-1)	422	SP(Sec/SPI)	6	FMN_bind (PF04205) + Fer4_5 (PF12801) + Fer4_5 (PF12801)	NosR/NirI family transcriptional regulator, putative reductive dehalogenation system regulator (K21559)	Fmn_Bind (pplA),Fer4_5 (PF12801)	Fer4_5,OrganohalideReductase
RS_GCF_004343605.1	d__Bacteria;p__Firmicutes_B;c__Desulfitobacteriia;o__Desulfitobacteriales;f__Syntrophobotulaceae;g__Dehalobacter;s__Dehalobacter sp004343605	NZ_POSF01000011.1_91	NZ_POSF01000011.1	95657..95959 (-1)	101	OTHER	3	Na	Na	-	-
RS_GCF_004343605.1	d__Bacteria;p__Firmicutes_B;c__Desulfitobacteriia;o__Desulfitobacteriales;f__Syntrophobotulaceae;g__Dehalobacter;s__Dehalobacter sp004343605	NZ_POSF01000011.1_92	NZ_POSF01000011.1	95978..97267 (-1)	430	TAT(Tat/SPI)	1	TAT_signal (PF10518) + Dehalogenase (PF13486) + Fer4_16 (PF13484)	tetrachloroethene reductive dehalogenase [EC:1.21.99.5] (K21647)	PceA (PF13486)	OrganohalideReductase
RS_GCF_004343605.1	d__Bacteria;p__Firmicutes_B;c__Desulfitobacteriia;o__Desulfitobacteriales;f__Syntrophobotulaceae;g__Dehalobacter;s__Dehalobacter sp004343605	NZ_POSF01000011.1_93	NZ_POSF01000011.1	97599..98315 (1)	239	OTHER	0	cNMP_binding (PF00027) + HTH_Crp_2 (PF13545)	CRP/FNR family transcriptional regulator, anaerobic regulatory protein (K21562)	-	-
RS_GCF_004343605.1	d__Bacteria;p__Firmicutes_B;c__Desulfitobacteriia;o__Desulfitobacteriales;f__Syntrophobotulaceae;g__Dehalobacter;s__Dehalobacter sp004343605	NZ_POSF01000011.1_94	NZ_POSF01000011.1	98466..98690 (-1)	75	OTHER	2	Na	Na	-	-
RS_GCF_004343605.1	d__Bacteria;p__Firmicutes_B;c__Desulfitobacteriia;o__Desulfitobacteriales;f__Syntrophobotulaceae;g__Dehalobacter;s__Dehalobacter sp004343605	NZ_POSF01000011.1_95	NZ_POSF01000011.1	98740..99825 (-1)	362	OTHER	10	Spore_permease (PF03845)	spore germination protein KB (K06296)	-	-
RS_GCF_004343605.1	d__Bacteria;p__Firmicutes_B;c__Desulfitobacteriia;o__Desulfitobacteriales;f__Syntrophobotulaceae;g__Dehalobacter;s__Dehalobacter sp004343605	NZ_POSF01000011.1_96	NZ_POSF01000011.1	99845..101005 (-1)	387	LIPO(Sec/SPII)	0	Spore_GerAC (PF05504)	spore germination protein KC (K06297)	-	-
RS_GCF_004343605.1	d__Bacteria;p__Firmicutes_B;c__Desulfitobacteriia;o__Desulfitobacteriales;f__Syntrophobotulaceae;g__Dehalobacter;s__Dehalobacter sp004343605	NZ_POSF01000011.1_97	NZ_POSF01000011.1	101022..102476 (-1)	485	OTHER	3	GerA (PF03323)	spore germination protein KA (K06295)	-	-
RS_GCF_004343605.1	d__Bacteria;p__Firmicutes_B;c__Desulfitobacteriia;o__Desulfitobacteriales;f__Syntrophobotulaceae;g__Dehalobacter;s__Dehalobacter sp004343605	NZ_POSF01000011.1_113	NZ_POSF01000011.1	117373..118176 (-1)	268	OTHER	2	ResB (PF05140)	cytochrome c biogenesis protein (K07399)	-	-
RS_GCF_004343605.1	d__Bacteria;p__Firmicutes_B;c__Desulfitobacteriia;o__Desulfitobacteriales;f__Syntrophobotulaceae;g__Dehalobacter;s__Dehalobacter sp004343605	NZ_POSF01000011.1_114	NZ_POSF01000011.1	118203..118913 (-1)	237	OTHER	0	Response_reg (PF00072) + Trans_reg_C (PF00486)	two-component system, OmpR family, alkaline phosphatase synthesis response regulator PhoP (K07658)	-	-
RS_GCF_004343605.1	d__Bacteria;p__Firmicutes_B;c__Desulfitobacteriia;o__Desulfitobacteriales;f__Syntrophobotulaceae;g__Dehalobacter;s__Dehalobacter sp004343605	NZ_POSF01000011.1_115	NZ_POSF01000011.1	118934..120592 (-1)	553	OTHER	2	DUF3365 (PF11845) + HAMP (PF00672) + HisKA (PF00512) + HATPase_c (PF02518)	two-component system, NarL family, sensor histidine kinase BarA [EC:2.7.13.3] (K07678)	-	-
RS_GCF_004343605.1	d__Bacteria;p__Firmicutes_B;c__Desulfitobacteriia;o__Desulfitobacteriales;f__Syntrophobotulaceae;g__Dehalobacter;s__Dehalobacter sp004343605	NZ_POSF01000011.1_116	NZ_POSF01000011.1	120716..121396 (-1)	227	OTHER	0	cNMP_binding (PF00027) + HTH_Crp_2 (PF13545)	CRP/FNR family transcriptional regulator, anaerobic regulatory protein (K21562)	-	-
RS_GCF_004343605.1	d__Bacteria;p__Firmicutes_B;c__Desulfitobacteriia;o__Desulfitobacteriales;f__Syntrophobotulaceae;g__Dehalobacter;s__Dehalobacter sp004343605	NZ_POSF01000011.1_117	NZ_POSF01000011.1	121697..121804 (-1)	36	SP(Sec/SPI)	1	Na	Na	-	-
RS_GCF_004343605.1	d__Bacteria;p__Firmicutes_B;c__Desulfitobacteriia;o__Desulfitobacteriales;f__Syntrophobotulaceae;g__Dehalobacter;s__Dehalobacter sp004343605	NZ_POSF01000011.1_118	NZ_POSF01000011.1	121801..123102 (-1)	434	SP(Sec/SPI)	6	FMN_bind (PF04205) + Fer4_5 (PF12801) + Fer4_5 (PF12801)	NosR/NirI family transcriptional regulator, putative reductive dehalogenation system regulator (K21559)	Fmn_Bind (pplA),Fer4_5 (PF12801)	Fer4_5,OrganohalideReductase
RS_GCF_004343605.1	d__Bacteria;p__Firmicutes_B;c__Desulfitobacteriia;o__Desulfitobacteriales;f__Syntrophobotulaceae;g__Dehalobacter;s__Dehalobacter sp004343605	NZ_POSF01000011.1_119	NZ_POSF01000011.1	123148..123450 (-1)	101	OTHER	3	Na	Na	-	-
RS_GCF_004343605.1	d__Bacteria;p__Firmicutes_B;c__Desulfitobacteriia;o__Desulfitobacteriales;f__Syntrophobotulaceae;g__Dehalobacter;s__Dehalobacter sp004343605	NZ_POSF01000011.1_120	NZ_POSF01000011.1	123478..124782 (-1)	435	TAT(Tat/SPI)	0	Dehalogenase (PF13486) + Fer4_16 (PF13484)	tetrachloroethene reductive dehalogenase [EC:1.21.99.5] (K21647) + tetrachloroethene reductive dehalogenase [EC:1.21.99.5] (K21647)	PceA (PF13486)	OrganohalideReductase
RS_GCF_004343605.1	d__Bacteria;p__Firmicutes_B;c__Desulfitobacteriia;o__Desulfitobacteriales;f__Syntrophobotulaceae;g__Dehalobacter;s__Dehalobacter sp004343605	NZ_POSF01000011.1_121	NZ_POSF01000011.1	124913..125629 (-1)	239	OTHER	0	cNMP_binding (PF00027) + HTH_Crp_2 (PF13545)	CRP/FNR family transcriptional regulator, anaerobic regulatory protein (K21562)	-	-
RS_GCF_004343605.1	d__Bacteria;p__Firmicutes_B;c__Desulfitobacteriia;o__Desulfitobacteriales;f__Syntrophobotulaceae;g__Dehalobacter;s__Dehalobacter sp004343605	NZ_POSF01000011.1_122	NZ_POSF01000011.1	126065..126172 (-1)	36	OTHER	1	Na	Na	-	-
RS_GCF_004343605.1	d__Bacteria;p__Firmicutes_B;c__Desulfitobacteriia;o__Desulfitobacteriales;f__Syntrophobotulaceae;g__Dehalobacter;s__Dehalobacter sp004343605	NZ_POSF01000011.1_123	NZ_POSF01000011.1	126169..127470 (-1)	434	SP(Sec/SPI)	6	FMN_bind (PF04205) + Fer4_5 (PF12801) + Fer4_5 (PF12801)	NosR/NirI family transcriptional regulator, putative reductive dehalogenation system regulator (K21559)	Fmn_Bind (pplA),Fer4_5 (PF12801)	Fer4_5,OrganohalideReductase
RS_GCF_004343605.1	d__Bacteria;p__Firmicutes_B;c__Desulfitobacteriia;o__Desulfitobacteriales;f__Syntrophobotulaceae;g__Dehalobacter;s__Dehalobacter sp004343605	NZ_POSF01000011.1_124	NZ_POSF01000011.1	127505..127804 (-1)	100	OTHER	3	Na	Na	-	-
RS_GCF_004343605.1	d__Bacteria;p__Firmicutes_B;c__Desulfitobacteriia;o__Desulfitobacteriales;f__Syntrophobotulaceae;g__Dehalobacter;s__Dehalobacter sp004343605	NZ_POSF01000011.1_125	NZ_POSF01000011.1	127839..129155 (-1)	439	TAT(Tat/SPI)	0	Dehalogenase (PF13486) + Fer4_16 (PF13484)	tetrachloroethene reductive dehalogenase [EC:1.21.99.5] (K21647)	PceA (PF13486)	OrganohalideReductase
RS_GCF_004343605.1	d__Bacteria;p__Firmicutes_B;c__Desulfitobacteriia;o__Desulfitobacteriales;f__Syntrophobotulaceae;g__Dehalobacter;s__Dehalobacter sp004343605	NZ_POSF01000011.1_126	NZ_POSF01000011.1	129347..130039 (1)	231	OTHER	0	cNMP_binding (PF00027) + HTH_Crp_2 (PF13545)	CRP/FNR family transcriptional regulator, anaerobic regulatory protein (K21562)	-	-
RS_GCF_004343605.1	d__Bacteria;p__Firmicutes_B;c__Desulfitobacteriia;o__Desulfitobacteriales;f__Syntrophobotulaceae;g__Dehalobacter;s__Dehalobacter sp004343605	NZ_POSF01000011.1_127	NZ_POSF01000011.1	130250..130618 (-1)	123	OTHER	3	YccF (PF03733) + YccF (PF03733)	Na	-	-
RS_GCF_004343605.1	d__Bacteria;p__Firmicutes_B;c__Desulfitobacteriia;o__Desulfitobacteriales;f__Syntrophobotulaceae;g__Dehalobacter;s__Dehalobacter sp004343605	NZ_POSF01000011.1_128	NZ_POSF01000011.1	130661..131215 (-1)	185	OTHER	2	RDD (PF06271)	Na	-	-
RS_GCF_004343605.1	d__Bacteria;p__Firmicutes_B;c__Desulfitobacteriia;o__Desulfitobacteriales;f__Syntrophobotulaceae;g__Dehalobacter;s__Dehalobacter sp004343605	NZ_POSF01000011.1_129	NZ_POSF01000011.1	131233..132213 (-1)	327	SP(Sec/SPI)	1	Peptidase_S49 (PF01343)	protease IV [EC:3.4.21.-] (K04773)	-	-
RS_GCF_004343605.1	d__Bacteria;p__Firmicutes_B;c__Desulfitobacteriia;o__Desulfitobacteriales;f__Syntrophobotulaceae;g__Dehalobacter;s__Dehalobacter sp004343605	NZ_POSF01000011.1_130	NZ_POSF01000011.1	132549..133937 (-1)	463	TAT(Tat/SPI)	0	TAT_signal (PF10518) + Dehalogenase (PF13486) + Fer4_16 (PF13484)	3-chloro-4-hydroxyphenylacetate reductive dehalogenase [EC:3.8.1.-] (K21566)	PceA (PF13486)	-
RS_GCF_004343605.1	d__Bacteria;p__Firmicutes_B;c__Desulfitobacteriia;o__Desulfitobacteriales;f__Syntrophobotulaceae;g__Dehalobacter;s__Dehalobacter sp004343605	NZ_POSF01000018.1_1	NZ_POSF01000018.1	187..885 (-1)	233	OTHER	0	cNMP_binding (PF00027) + HTH_Crp_2 (PF13545)	CRP/FNR family transcriptional regulator, cyclic AMP receptor protein (K10914)	-	-
RS_GCF_004343605.1	d__Bacteria;p__Firmicutes_B;c__Desulfitobacteriia;o__Desulfitobacteriales;f__Syntrophobotulaceae;g__Dehalobacter;s__Dehalobacter sp004343605	NZ_POSF01000018.1_2	NZ_POSF01000018.1	917..1822 (-1)	302	OTHER	0	Trigger_C (PF05698)	trigger factor (K03545)	-	-
RS_GCF_004343605.1	d__Bacteria;p__Firmicutes_B;c__Desulfitobacteriia;o__Desulfitobacteriales;f__Syntrophobotulaceae;g__Dehalobacter;s__Dehalobacter sp004343605	NZ_POSF01000018.1_3	NZ_POSF01000018.1	1876..2034 (-1)	53	OTHER	1	Na	Na	-	-
RS_GCF_004343605.1	d__Bacteria;p__Firmicutes_B;c__Desulfitobacteriia;o__Desulfitobacteriales;f__Syntrophobotulaceae;g__Dehalobacter;s__Dehalobacter sp004343605	NZ_POSF01000018.1_4	NZ_POSF01000018.1	1977..3236 (-1)	420	SP(Sec/SPI)	6	FMN_bind (PF04205) + Fer4_5 (PF12801) + Fer4_5 (PF12801)	NosR/NirI family transcriptional regulator, putative reductive dehalogenation system regulator (K21559)	Fmn_Bind (pplA),Fer4_5 (PF12801)	Fer4_5,OrganohalideReductase
RS_GCF_004343605.1	d__Bacteria;p__Firmicutes_B;c__Desulfitobacteriia;o__Desulfitobacteriales;f__Syntrophobotulaceae;g__Dehalobacter;s__Dehalobacter sp004343605	NZ_POSF01000018.1_5	NZ_POSF01000018.1	3357..3674 (-1)	106	OTHER	3	Na	Na	-	-
RS_GCF_004343605.1	d__Bacteria;p__Firmicutes_B;c__Desulfitobacteriia;o__Desulfitobacteriales;f__Syntrophobotulaceae;g__Dehalobacter;s__Dehalobacter sp004343605	NZ_POSF01000018.1_6	NZ_POSF01000018.1	3692..5347 (-1)	552	TAT(Tat/SPI)	0	TAT_signal (PF10518) + Dehalogenase (PF13486) + Fer4_16 (PF13484)	tetrachloroethene reductive dehalogenase [EC:1.21.99.5] (K21647)	PceA (PF13486)	OrganohalideReductase
RS_GCF_004343605.1	d__Bacteria;p__Firmicutes_B;c__Desulfitobacteriia;o__Desulfitobacteriales;f__Syntrophobotulaceae;g__Dehalobacter;s__Dehalobacter sp004343605	NZ_POSF01000018.1_7	NZ_POSF01000018.1	5655..7040 (-1)	462	TAT(Tat/SPI)	0	TAT_signal (PF10518) + Dehalogenase (PF13486) + Fer4_7 (PF12838)	3-chloro-4-hydroxyphenylacetate reductive dehalogenase [EC:3.8.1.-] (K21566)	PceA (PF13486)	OrganohalideReductase
RS_GCF_004343605.1	d__Bacteria;p__Firmicutes_B;c__Desulfitobacteriia;o__Desulfitobacteriales;f__Syntrophobotulaceae;g__Dehalobacter;s__Dehalobacter sp004343605	NZ_POSF01000018.1_8	NZ_POSF01000018.1	7056..7361 (-1)	102	OTHER	3	Na	membrane ancheor protein (K21565)	-	-
RS_GCF_004343605.1	d__Bacteria;p__Firmicutes_B;c__Desulfitobacteriia;o__Desulfitobacteriales;f__Syntrophobotulaceae;g__Dehalobacter;s__Dehalobacter sp004343605	NZ_POSF01000018.1_9	NZ_POSF01000018.1	7501..8238 (-1)	246	OTHER	0	cNMP_binding (PF00027) + HTH_Crp_2 (PF13545)	CRP/FNR family transcriptional regulator, reductive dehalogenation system regulator (K21558)	-	-
RS_GCF_004343605.1	d__Bacteria;p__Firmicutes_B;c__Desulfitobacteriia;o__Desulfitobacteriales;f__Syntrophobotulaceae;g__Dehalobacter;s__Dehalobacter sp004343605	NZ_POSF01000018.1_10	NZ_POSF01000018.1	8726..8872 (-1)	49	OTHER	0	Na	Na	-	-
RS_GCF_004343605.1	d__Bacteria;p__Firmicutes_B;c__Desulfitobacteriia;o__Desulfitobacteriales;f__Syntrophobotulaceae;g__Dehalobacter;s__Dehalobacter sp004343605	NZ_POSF01000018.1_11	NZ_POSF01000018.1	8886..10049 (-1)	388	OTHER	0	URO-D (PF01208)	uroporphyrinogen decarboxylase [EC:4.1.1.37] (K01599)	-	-
RS_GCF_004343605.1	d__Bacteria;p__Firmicutes_B;c__Desulfitobacteriia;o__Desulfitobacteriales;f__Syntrophobotulaceae;g__Dehalobacter;s__Dehalobacter sp004343605	NZ_POSF01000018.1_12	NZ_POSF01000018.1	10053..11486 (-1)	478	OTHER	13	MFS_1 (PF07690)	MFS transporter, ACS family, solute carrier family 17 (sodium-dependent inorganic phosphate cotransporter), other (K08193) + MFS transporter, OPA family, sugar phosphate sensor protein UhpC (K07783)	-	-
RS_GCF_004343605.1	d__Bacteria;p__Firmicutes_B;c__Desulfitobacteriia;o__Desulfitobacteriales;f__Syntrophobotulaceae;g__Dehalobacter;s__Dehalobacter sp004343605	NZ_POSF01000018.1_207	NZ_POSF01000018.1	208154..208297 (-1)	48	OTHER	0	Na	Na	-	-
RS_GCF_004343605.1	d__Bacteria;p__Firmicutes_B;c__Desulfitobacteriia;o__Desulfitobacteriales;f__Syntrophobotulaceae;g__Dehalobacter;s__Dehalobacter sp004343605	NZ_POSF01000018.1_208	NZ_POSF01000018.1	208311..209483 (-1)	391	OTHER	0	URO-D (PF01208)	uroporphyrinogen decarboxylase [EC:4.1.1.37] (K01599)	-	-
RS_GCF_004343605.1	d__Bacteria;p__Firmicutes_B;c__Desulfitobacteriia;o__Desulfitobacteriales;f__Syntrophobotulaceae;g__Dehalobacter;s__Dehalobacter sp004343605	NZ_POSF01000018.1_209	NZ_POSF01000018.1	209487..210125 (-1)	213	OTHER	0	B12-binding_2 (PF02607) + B12-binding (PF02310)	dimethylamine corrinoid protein (K16179)	-	-
RS_GCF_004343605.1	d__Bacteria;p__Firmicutes_B;c__Desulfitobacteriia;o__Desulfitobacteriales;f__Syntrophobotulaceae;g__Dehalobacter;s__Dehalobacter sp004343605	NZ_POSF01000018.1_210	NZ_POSF01000018.1	210527..211201 (1)	225	OTHER	0	cNMP_binding (PF00027) + Crp (PF00325)	CRP/FNR family transcriptional regulator, anaerobic regulatory protein (K21562)	-	-
RS_GCF_004343605.1	d__Bacteria;p__Firmicutes_B;c__Desulfitobacteriia;o__Desulfitobacteriales;f__Syntrophobotulaceae;g__Dehalobacter;s__Dehalobacter sp004343605	NZ_POSF01000018.1_211	NZ_POSF01000018.1	211206..211412 (-1)	69	SP(Sec/SPI)	1	Na	Na	-	-
RS_GCF_004343605.1	d__Bacteria;p__Firmicutes_B;c__Desulfitobacteriia;o__Desulfitobacteriales;f__Syntrophobotulaceae;g__Dehalobacter;s__Dehalobacter sp004343605	NZ_POSF01000018.1_212	NZ_POSF01000018.1	211441..212619 (-1)	393	SP(Sec/SPI)	6	FMN_bind (PF04205) + Fer4_5 (PF12801) + Fer4_5 (PF12801)	NosR/NirI family transcriptional regulator, putative reductive dehalogenation system regulator (K21559)	Fmn_Bind (pplA),Fer4_5 (PF12801)	Fer4_5,OrganohalideReductase
RS_GCF_004343605.1	d__Bacteria;p__Firmicutes_B;c__Desulfitobacteriia;o__Desulfitobacteriales;f__Syntrophobotulaceae;g__Dehalobacter;s__Dehalobacter sp004343605	NZ_POSF01000018.1_213	NZ_POSF01000018.1	212735..214129 (-1)	465	TAT(Tat/SPI)	0	TAT_signal (PF10518) + Dehalogenase (PF13486) + Fer4_16 (PF13484)	tetrachloroethene reductive dehalogenase [EC:1.21.99.5] (K21647)	PceA (PF13486)	OrganohalideReductase
RS_GCF_004343605.1	d__Bacteria;p__Firmicutes_B;c__Desulfitobacteriia;o__Desulfitobacteriales;f__Syntrophobotulaceae;g__Dehalobacter;s__Dehalobacter sp004343605	NZ_POSF01000018.1_214	NZ_POSF01000018.1	214130..214513 (-1)	128	OTHER	3	Na	Na	-	-
RS_GCF_004343605.1	d__Bacteria;p__Firmicutes_B;c__Desulfitobacteriia;o__Desulfitobacteriales;f__Syntrophobotulaceae;g__Dehalobacter;s__Dehalobacter sp004343605	NZ_POSF01000018.1_215	NZ_POSF01000018.1	214745..215446 (-1)	234	OTHER	0	cNMP_binding (PF00027) + HTH_Crp_2 (PF13545)	CRP/FNR family transcriptional regulator, reductive dehalogenation system regulator (K21558)	-	-
RS_GCF_004343605.1	d__Bacteria;p__Firmicutes_B;c__Desulfitobacteriia;o__Desulfitobacteriales;f__Syntrophobotulaceae;g__Dehalobacter;s__Dehalobacter sp004343605	NZ_POSF01000018.1_216	NZ_POSF01000018.1	215879..217228 (-1)	450	TAT(Tat/SPI)	1	TAT_signal (PF10518) + Dehalogenase (PF13486) + Fer4_16 (PF13484)	3-chloro-4-hydroxyphenylacetate reductive dehalogenase [EC:3.8.1.-] (K21566)	PceA (PF13486)	OrganohalideReductase
RS_GCF_004343605.1	d__Bacteria;p__Firmicutes_B;c__Desulfitobacteriia;o__Desulfitobacteriales;f__Syntrophobotulaceae;g__Dehalobacter;s__Dehalobacter sp004343605	NZ_POSF01000018.1_217	NZ_POSF01000018.1	217242..217550 (-1)	103	OTHER	3	Na	membrane ancheor protein (K21565)	-	-
RS_GCF_004343605.1	d__Bacteria;p__Firmicutes_B;c__Desulfitobacteriia;o__Desulfitobacteriales;f__Syntrophobotulaceae;g__Dehalobacter;s__Dehalobacter sp004343605	NZ_POSF01000003.1_1	NZ_POSF01000003.1	1..1101 (-1)	367	SP(Sec/SPI)	6	FMN_bind (PF04205) + Fer4_5 (PF12801)	NosR/NirI family transcriptional regulator, putative reductive dehalogenation system regulator (K21559)	Fmn_Bind (pplA),Fer4_5 (PF12801)	Fer4_5,OrganohalideReductase
RS_GCF_004343605.1	d__Bacteria;p__Firmicutes_B;c__Desulfitobacteriia;o__Desulfitobacteriales;f__Syntrophobotulaceae;g__Dehalobacter;s__Dehalobacter sp004343605	NZ_POSF01000003.1_2	NZ_POSF01000003.1	1259..1576 (-1)	106	OTHER	3	Na	Na	-	-
RS_GCF_004343605.1	d__Bacteria;p__Firmicutes_B;c__Desulfitobacteriia;o__Desulfitobacteriales;f__Syntrophobotulaceae;g__Dehalobacter;s__Dehalobacter sp004343605	NZ_POSF01000003.1_3	NZ_POSF01000003.1	1649..3298 (-1)	550	TAT(Tat/SPI)	0	TAT_signal (PF10518) + Dehalogenase (PF13486) + Fer4_16 (PF13484)	tetrachloroethene reductive dehalogenase [EC:1.21.99.5] (K21647)	PceA (PF13486)	OrganohalideReductase
RS_GCF_004343605.1	d__Bacteria;p__Firmicutes_B;c__Desulfitobacteriia;o__Desulfitobacteriales;f__Syntrophobotulaceae;g__Dehalobacter;s__Dehalobacter sp004343605	NZ_POSF01000003.1_4	NZ_POSF01000003.1	3529..3846 (-1)	106	OTHER	3	Na	Na	-	-
RS_GCF_004343605.1	d__Bacteria;p__Firmicutes_B;c__Desulfitobacteriia;o__Desulfitobacteriales;f__Syntrophobotulaceae;g__Dehalobacter;s__Dehalobacter sp004343605	NZ_POSF01000003.1_5	NZ_POSF01000003.1	3860..5512 (-1)	551	TAT(Tat/SPI)	0	TAT_signal (PF10518) + Dehalogenase (PF13486) + Fer4_16 (PF13484)	tetrachloroethene reductive dehalogenase [EC:1.21.99.5] (K21647)	PceA (PF13486)	OrganohalideReductase
RS_GCF_004343605.1	d__Bacteria;p__Firmicutes_B;c__Desulfitobacteriia;o__Desulfitobacteriales;f__Syntrophobotulaceae;g__Dehalobacter;s__Dehalobacter sp004343605	NZ_POSF01000003.1_6	NZ_POSF01000003.1	5530..5724 (-1)	65	SP(Sec/SPI)	0	Na	Na	-	-
RS_GCF_004343605.1	d__Bacteria;p__Firmicutes_B;c__Desulfitobacteriia;o__Desulfitobacteriales;f__Syntrophobotulaceae;g__Dehalobacter;s__Dehalobacter sp004343605	NZ_POSF01000003.1_7	NZ_POSF01000003.1	6106..6825 (-1)	240	OTHER	0	cNMP_binding (PF00027) + HTH_Crp_2 (PF13545)	CRP/FNR family transcriptional regulator, global nitrogen regulator (K21561)	-	-
RS_GCF_004343605.1	d__Bacteria;p__Firmicutes_B;c__Desulfitobacteriia;o__Desulfitobacteriales;f__Syntrophobotulaceae;g__Dehalobacter;s__Dehalobacter sp004343605	NZ_POSF01000003.1_8	NZ_POSF01000003.1	7211..8170 (-1)	320	OTHER	0	Trigger_C (PF05698)	trigger factor (K03545)	-	-
RS_GCF_004343605.1	d__Bacteria;p__Firmicutes_B;c__Desulfitobacteriia;o__Desulfitobacteriales;f__Syntrophobotulaceae;g__Dehalobacter;s__Dehalobacter sp004343605	NZ_POSF01000003.1_9	NZ_POSF01000003.1	8312..8629 (-1)	106	OTHER	3	FtsK_4TM (PF13491)	Na	-	-
RS_GCF_004343605.1	d__Bacteria;p__Firmicutes_B;c__Desulfitobacteriia;o__Desulfitobacteriales;f__Syntrophobotulaceae;g__Dehalobacter;s__Dehalobacter sp004343605	NZ_POSF01000003.1_10	NZ_POSF01000003.1	8697..10346 (-1)	550	TAT(Tat/SPI)	0	TAT_signal (PF10518) + Dehalogenase (PF13486) + Fer4_16 (PF13484)	tetrachloroethene reductive dehalogenase [EC:1.21.99.5] (K21647)	PceA (PF13486)	-
RS_GCF_001310955.1	d__Bacteria;p__Bacteroidota;c__Bacteroidia;o__Bacteroidales;f__Marinifilaceae;g__Marinifilum;s__Marinifilum fragile	NZ_BAZX01000023.1_3	NZ_BAZX01000023.1	2031..2600 (-1)	190	OTHER	0	Na	formylmethanofuran dehydrogenase subunit C [EC:1.2.7.12] (K00202)	-	-
RS_GCF_001310955.1	d__Bacteria;p__Bacteroidota;c__Bacteroidia;o__Bacteroidales;f__Marinifilaceae;g__Marinifilum;s__Marinifilum fragile	NZ_BAZX01000023.1_4	NZ_BAZX01000023.1	2658..2768 (1)	37	OTHER	0	Na	Na	-	-
RS_GCF_001310955.1	d__Bacteria;p__Bacteroidota;c__Bacteroidia;o__Bacteroidales;f__Marinifilaceae;g__Marinifilum;s__Marinifilum fragile	NZ_BAZX01000023.1_5	NZ_BAZX01000023.1	5181..5480 (1)	100	OTHER	0	Na	Na	-	-
RS_GCF_001310955.1	d__Bacteria;p__Bacteroidota;c__Bacteroidia;o__Bacteroidales;f__Marinifilaceae;g__Marinifilum;s__Marinifilum fragile	NZ_BAZX01000023.1_6	NZ_BAZX01000023.1	5719..6888 (1)	390	OTHER	0	ATP-grasp (PF02222)	phosphoribosylglycinamide formyltransferase 2 [EC:2.1.2.2] (K08289)	-	-
RS_GCF_001310955.1	d__Bacteria;p__Bacteroidota;c__Bacteroidia;o__Bacteroidales;f__Marinifilaceae;g__Marinifilum;s__Marinifilum fragile	NZ_BAZX01000023.1_7	NZ_BAZX01000023.1	7317..8147 (1)	277	OTHER	0	SEC-C (PF02810)	uncharacterized protein (K07039)	-	-
RS_GCF_001310955.1	d__Bacteria;p__Bacteroidota;c__Bacteroidia;o__Bacteroidales;f__Marinifilaceae;g__Marinifilum;s__Marinifilum fragile	NZ_BAZX01000023.1_8	NZ_BAZX01000023.1	8390..9499 (-1)	370	SP(Sec/SPI)	6	FMN_bind (PF04205) + Fer4_5 (PF12801)	NosR/NirI family transcriptional regulator, putative reductive dehalogenation system regulator (K21559)	Fmn_Bind (pplA),Fer4_5 (PF12801)	Fer4_5,OrganohalideReductase
RS_GCF_001310955.1	d__Bacteria;p__Bacteroidota;c__Bacteroidia;o__Bacteroidales;f__Marinifilaceae;g__Marinifilum;s__Marinifilum fragile	NZ_BAZX01000023.1_9	NZ_BAZX01000023.1	9688..9978 (-1)	97	OTHER	3	UAA (PF08449)	Na	-	-
RS_GCF_001310955.1	d__Bacteria;p__Bacteroidota;c__Bacteroidia;o__Bacteroidales;f__Marinifilaceae;g__Marinifilum;s__Marinifilum fragile	NZ_BAZX01000023.1_10	NZ_BAZX01000023.1	10045..11538 (-1)	498	TAT(Tat/SPI)	0	Dehalogenase (PF13486) + Fer4_16 (PF13484)	tetrachloroethene reductive dehalogenase [EC:1.21.99.5] (K21647)	PceA (PF13486)	OrganohalideReductase
RS_GCF_001310955.1	d__Bacteria;p__Bacteroidota;c__Bacteroidia;o__Bacteroidales;f__Marinifilaceae;g__Marinifilum;s__Marinifilum fragile	NZ_BAZX01000023.1_11	NZ_BAZX01000023.1	11662..12750 (-1)	363	OTHER	7	HTH_18 (PF12833)	AraC family transcriptional regulator (K13652)	-	-
RS_GCF_001310955.1	d__Bacteria;p__Bacteroidota;c__Bacteroidia;o__Bacteroidales;f__Marinifilaceae;g__Marinifilum;s__Marinifilum fragile	NZ_BAZX01000023.1_12	NZ_BAZX01000023.1	12919..13380 (1)	154	OTHER	0	GreA_GreB (PF01272)	Na	-	-
RS_GCF_001310955.1	d__Bacteria;p__Bacteroidota;c__Bacteroidia;o__Bacteroidales;f__Marinifilaceae;g__Marinifilum;s__Marinifilum fragile	NZ_BAZX01000023.1_13	NZ_BAZX01000023.1	13395..14447 (-1)	351	OTHER	0	DHO_dh (PF01180)	dihydroorotate dehydrogenase [EC:1.3.5.2] (K00254)	-	-
RS_GCF_001310955.1	d__Bacteria;p__Bacteroidota;c__Bacteroidia;o__Bacteroidales;f__Marinifilaceae;g__Marinifilum;s__Marinifilum fragile	NZ_BAZX01000023.1_14	NZ_BAZX01000023.1	14579..14758 (1)	60	OTHER	0	Na	Na	-	-
RS_GCF_001310955.1	d__Bacteria;p__Bacteroidota;c__Bacteroidia;o__Bacteroidales;f__Marinifilaceae;g__Marinifilum;s__Marinifilum fragile	NZ_BAZX01000023.1_15	NZ_BAZX01000023.1	14758..15057 (1)	100	OTHER	0	Na	Na	-	-
RS_GCF_005116675.1	d__Bacteria;p__Desulfobacterota;c__Desulfobulbia;o__Desulfobulbales;f__Desulfocapsaceae;g__Desulfopila;s__Desulfopila sp005116675	NZ_SWCK01000001.1_96	NZ_SWCK01000001.1	111511..111897 (1)	129	OTHER	0	Na	Na	-	-
RS_GCF_005116675.1	d__Bacteria;p__Desulfobacterota;c__Desulfobulbia;o__Desulfobulbales;f__Desulfocapsaceae;g__Desulfopila;s__Desulfopila sp005116675	NZ_SWCK01000001.1_97	NZ_SWCK01000001.1	112242..113018 (1)	259	LIPO(Sec/SPII)	1	Na	haloalkane dehalogenase [EC:3.8.1.5] (K01563)	-	-
RS_GCF_005116675.1	d__Bacteria;p__Desulfobacterota;c__Desulfobulbia;o__Desulfobulbales;f__Desulfocapsaceae;g__Desulfopila;s__Desulfopila sp005116675	NZ_SWCK01000001.1_98	NZ_SWCK01000001.1	113146..114462 (-1)	439	OTHER	12	Sugar_tr (PF00083) + MFS_1 (PF07690)	MFS transporter, UMF2 family, putative MFS family transporter protein (K08219)	-	-
RS_GCF_005116675.1	d__Bacteria;p__Desulfobacterota;c__Desulfobulbia;o__Desulfobulbales;f__Desulfocapsaceae;g__Desulfopila;s__Desulfopila sp005116675	NZ_SWCK01000001.1_99	NZ_SWCK01000001.1	114994..115125 (-1)	44	OTHER	0	Na	Na	-	-
RS_GCF_005116675.1	d__Bacteria;p__Desulfobacterota;c__Desulfobulbia;o__Desulfobulbales;f__Desulfocapsaceae;g__Desulfopila;s__Desulfopila sp005116675	NZ_SWCK01000001.1_100	NZ_SWCK01000001.1	115513..115740 (-1)	76	LIPO(Sec/SPII)	0	Na	Na	-	-
RS_GCF_005116675.1	d__Bacteria;p__Desulfobacterota;c__Desulfobulbia;o__Desulfobulbales;f__Desulfocapsaceae;g__Desulfopila;s__Desulfopila sp005116675	NZ_SWCK01000001.1_101	NZ_SWCK01000001.1	115737..116906 (-1)	390	SP(Sec/SPI)	6	FMN_bind (PF04205) + Fer4_5 (PF12801) + Fer4_5 (PF12801)	NosR/NirI family transcriptional regulator, putative reductive dehalogenation system regulator (K21559)	Fmn_Bind (pplA),Fer4_5 (PF12801)	Fer4_5,OrganohalideReductase
RS_GCF_005116675.1	d__Bacteria;p__Desulfobacterota;c__Desulfobulbia;o__Desulfobulbales;f__Desulfocapsaceae;g__Desulfopila;s__Desulfopila sp005116675	NZ_SWCK01000001.1_102	NZ_SWCK01000001.1	116924..117229 (-1)	102	OTHER	3	Na	Na	-	-
RS_GCF_005116675.1	d__Bacteria;p__Desulfobacterota;c__Desulfobulbia;o__Desulfobulbales;f__Desulfocapsaceae;g__Desulfopila;s__Desulfopila sp005116675	NZ_SWCK01000001.1_103	NZ_SWCK01000001.1	117280..118920 (-1)	547	TAT(Tat/SPI)	0	TAT_signal (PF10518) + Dehalogenase (PF13486) + Fer4_7 (PF12838)	prokaryotic molybdopterin-containing oxidoreductase family, iron-sulfur binding subunit (K00184) + 3-chloro-4-hydroxyphenylacetate reductive dehalogenase [EC:3.8.1.-] (K21566)	PceA (PF13486)	OrganohalideReductase
RS_GCF_005116675.1	d__Bacteria;p__Desulfobacterota;c__Desulfobulbia;o__Desulfobulbales;f__Desulfocapsaceae;g__Desulfopila;s__Desulfopila sp005116675	NZ_SWCK01000001.1_104	NZ_SWCK01000001.1	118921..119745 (-1)	275	OTHER	0	TPR_16 (PF13432) + TPR_16 (PF13432)	superkiller protein 3 (K12600)	-	-
RS_GCF_005116675.1	d__Bacteria;p__Desulfobacterota;c__Desulfobulbia;o__Desulfobulbales;f__Desulfocapsaceae;g__Desulfopila;s__Desulfopila sp005116675	NZ_SWCK01000001.1_105	NZ_SWCK01000001.1	119962..121611 (1)	550	OTHER	0	Sigma54_activat (PF00158) + HTH_8 (PF02954)	formate hydrogenlyase transcriptional activator (K15836)	-	-
RS_GCF_005116675.1	d__Bacteria;p__Desulfobacterota;c__Desulfobulbia;o__Desulfobulbales;f__Desulfocapsaceae;g__Desulfopila;s__Desulfopila sp005116675	NZ_SWCK01000001.1_106	NZ_SWCK01000001.1	121713..123323 (-1)	537	OTHER	0	XylR_N (PF06505) + V4R (PF02830) + Sigma54_activat (PF00158) + HTH_8 (PF02954)	two-component system, NtrC family, response regulator HydG (K07713)	-	-
RS_GCF_005116675.1	d__Bacteria;p__Desulfobacterota;c__Desulfobulbia;o__Desulfobulbales;f__Desulfocapsaceae;g__Desulfopila;s__Desulfopila sp005116675	NZ_SWCK01000001.1_107	NZ_SWCK01000001.1	123561..125267 (1)	569	TAT(Tat/SPI)	1	TAT_signal (PF10518) + FAD_binding_2 (PF00890)	fumarate reductase flavoprotein subunit [EC:1.3.5.4] (K00244)	FAD_binding_2 (PF00890)	-
RS_GCF_005116675.1	d__Bacteria;p__Desulfobacterota;c__Desulfobulbia;o__Desulfobulbales;f__Desulfocapsaceae;g__Desulfopila;s__Desulfopila sp005116675	NZ_SWCK01000001.1_108	NZ_SWCK01000001.1	125267..125791 (1)	175	SP(Sec/SPI)	0	Cytochrom_c3_2 (PF14537)	cytochrome c nitrite reductase small subunit (K15876)	Cytochrom_c3_2 (PF14537)	-
GB_GCA_003560215.1	d__Bacteria;p__Bacteroidota;c__Bacteroidia;o__Bacteroidales;f__UBA7960;g__PYGY01;s__PYGY01 sp003560215	PWIY01000122.1_4	PWIY01000122.1	2907..4112 (-1)	402	OTHER	1	OMP_b-brl_2 (PF13568)	Na	-	-
GB_GCA_003560215.1	d__Bacteria;p__Bacteroidota;c__Bacteroidia;o__Bacteroidales;f__UBA7960;g__PYGY01;s__PYGY01 sp003560215	PWIY01000122.1_5	PWIY01000122.1	4117..4662 (-1)	182	OTHER	0	Sigma70_r2 (PF04542) + Sigma70_r4_2 (PF08281)	RNA polymerase sigma-70 factor, ECF subfamily (K03088)	-	-
GB_GCA_003560215.1	d__Bacteria;p__Bacteroidota;c__Bacteroidia;o__Bacteroidales;f__UBA7960;g__PYGY01;s__PYGY01 sp003560215	PWIY01000122.1_6	PWIY01000122.1	4671..5477 (-1)	269	LIPO(Sec/SPII)	0	Na	Na	-	-
GB_GCA_003560215.1	d__Bacteria;p__Bacteroidota;c__Bacteroidia;o__Bacteroidales;f__UBA7960;g__PYGY01;s__PYGY01 sp003560215	PWIY01000122.1_7	PWIY01000122.1	5617..6522 (1)	302	LIPO(Sec/SPII)	1	DUF4810 (PF16068) + TPR_9 (PF13371)	HemY protein (K02498)	-	-
GB_GCA_003560215.1	d__Bacteria;p__Bacteroidota;c__Bacteroidia;o__Bacteroidales;f__UBA7960;g__PYGY01;s__PYGY01 sp003560215	PWIY01000122.1_8	PWIY01000122.1	6543..6977 (-1)	145	OTHER	0	MarR (PF01047)	MarR family transcriptional regulator, 2-MHQ and catechol-resistance regulon repressor (K15973)	-	-
GB_GCA_003560215.1	d__Bacteria;p__Bacteroidota;c__Bacteroidia;o__Bacteroidales;f__UBA7960;g__PYGY01;s__PYGY01 sp003560215	PWIY01000122.1_9	PWIY01000122.1	7082..8560 (1)	493	TAT(Tat/SPI)	1	Dehalogenase (PF13486) + Fer4_7 (PF12838)	3-chloro-4-hydroxyphenylacetate reductive dehalogenase [EC:3.8.1.-] (K21566)	PceA (PF13486)	OrganohalideReductase
GB_GCA_003560215.1	d__Bacteria;p__Bacteroidota;c__Bacteroidia;o__Bacteroidales;f__UBA7960;g__PYGY01;s__PYGY01 sp003560215	PWIY01000122.1_10	PWIY01000122.1	8541..8879 (1)	113	OTHER	3	Na	Na	-	-
GB_GCA_003560215.1	d__Bacteria;p__Bacteroidota;c__Bacteroidia;o__Bacteroidales;f__UBA7960;g__PYGY01;s__PYGY01 sp003560215	PWIY01000122.1_11	PWIY01000122.1	8905..9408 (1)	168	SP(Sec/SPI)	1	FMN_bind (PF04205)	Na+-translocating ferredoxin:NAD+ oxidoreductase subunit G (K03612)	Fmn_Bind (pplA)	OrganohalideReductase
GB_GCA_003560215.1	d__Bacteria;p__Bacteroidota;c__Bacteroidia;o__Bacteroidales;f__UBA7960;g__PYGY01;s__PYGY01 sp003560215	PWIY01000122.1_12	PWIY01000122.1	9458..10438 (1)	327	OTHER	0	PFK (PF00365)	6-phosphofructokinase 1 [EC:2.7.1.11] (K00850)	-	-
GB_GCA_003560215.1	d__Bacteria;p__Bacteroidota;c__Bacteroidia;o__Bacteroidales;f__UBA7960;g__PYGY01;s__PYGY01 sp003560215	PWIY01000122.1_13	PWIY01000122.1	10663..13242 (1)	860	SP(Sec/SPI)	0	Peptidase_M14 (PF00246)	carboxypeptidase D [EC:3.4.17.22] (K07752) + uncharacterized protein (K09992)	-	-
GB_GCA_003560215.1	d__Bacteria;p__Bacteroidota;c__Bacteroidia;o__Bacteroidales;f__UBA7960;g__PYGY01;s__PYGY01 sp003560215	PWIY01000122.1_14	PWIY01000122.1	13395..14555 (-1)	387	OTHER	0	HMG-CoA_red (PF00368)	hydroxymethylglutaryl-CoA reductase (NADPH) [EC:1.1.1.34] (K00021)	-	-
GB_GCA_003560215.1	d__Bacteria;p__Bacteroidota;c__Bacteroidia;o__Bacteroidales;f__UBA7960;g__PYGY01;s__PYGY01 sp003560215	PWIY01000122.1_15	PWIY01000122.1	14768..15628 (1)	287	LIPO(Sec/SPII)	0	CarbopepD_reg_2 (PF13715) + Plug (PF07715)	outer membrane receptor for ferrienterochelin and colicins (K16089)	-	-
RS_GCF_003569045.1	d__Bacteria;p__Chloroflexota;c__Anaerolineae;o__SBR1031;f__UBA2029;g__MO-CFX2;s__MO-CFX2 sp003569045	NZ_BFCB01000003.1_348	NZ_BFCB01000003.1	436349..438019 (1)	557	OTHER	2	HAMP (PF00672) + GAF_3 (PF13492) + HisKA_3 (PF07730) + HATPase_c (PF02518)	two-component system, OmpR family, sensor histidine kinase MtrB [EC:2.7.13.3] (K07654) + two-component system, NarL family, sensor histidine kinase NreB [EC:2.7.13.3] (K07683)	-	-
RS_GCF_003569045.1	d__Bacteria;p__Chloroflexota;c__Anaerolineae;o__SBR1031;f__UBA2029;g__MO-CFX2;s__MO-CFX2 sp003569045	NZ_BFCB01000003.1_349	NZ_BFCB01000003.1	438021..438680 (1)	220	OTHER	0	Response_reg (PF00072) + GerE (PF00196)	two-component system, NarL family, response regulator NreC (K07696)	-	-
RS_GCF_003569045.1	d__Bacteria;p__Chloroflexota;c__Anaerolineae;o__SBR1031;f__UBA2029;g__MO-CFX2;s__MO-CFX2 sp003569045	NZ_BFCB01000003.1_350	NZ_BFCB01000003.1	438711..439094 (1)	128	OTHER	2	Na	Na	-	-
RS_GCF_003569045.1	d__Bacteria;p__Chloroflexota;c__Anaerolineae;o__SBR1031;f__UBA2029;g__MO-CFX2;s__MO-CFX2 sp003569045	NZ_BFCB01000003.1_351	NZ_BFCB01000003.1	439091..440476 (1)	462	TAT(Tat/SPI)	1	Dehalogenase (PF13486) + Fer4_16 (PF13484)	tetrachloroethene reductive dehalogenase [EC:1.21.99.5] (K21647)	PceA (PF13486)	-
RS_GCF_003569045.1	d__Bacteria;p__Chloroflexota;c__Anaerolineae;o__SBR1031;f__UBA2029;g__MO-CFX2;s__MO-CFX2 sp003569045	NZ_BFCB01000003.1_352	NZ_BFCB01000003.1	440872..441117 (1)	82	OTHER	0	Zn-ribbon_8 (PF09723)	hydrogenase nickel incorporation protein HypA/HybF (K04651)	-	-
RS_GCF_003569045.1	d__Bacteria;p__Chloroflexota;c__Anaerolineae;o__SBR1031;f__UBA2029;g__MO-CFX2;s__MO-CFX2 sp003569045	NZ_BFCB01000003.1_353	NZ_BFCB01000003.1	441183..442565 (1)	461	TAT(Tat/SPI)	0	Dehalogenase (PF13486) + Fer4_16 (PF13484)	tetrachloroethene reductive dehalogenase [EC:1.21.99.5] (K21647)	PceA (PF13486)	OrganohalideReductase
RS_GCF_003569045.1	d__Bacteria;p__Chloroflexota;c__Anaerolineae;o__SBR1031;f__UBA2029;g__MO-CFX2;s__MO-CFX2 sp003569045	NZ_BFCB01000003.1_354	NZ_BFCB01000003.1	442602..442886 (1)	95	OTHER	3	Na	Na	-	-
RS_GCF_003569045.1	d__Bacteria;p__Chloroflexota;c__Anaerolineae;o__SBR1031;f__UBA2029;g__MO-CFX2;s__MO-CFX2 sp003569045	NZ_BFCB01000003.1_355	NZ_BFCB01000003.1	443315..444547 (1)	411	OTHER	6	FMN_bind (PF04205) + Fer4_5 (PF12801) + Fer4_5 (PF12801)	NosR/NirI family transcriptional regulator, putative reductive dehalogenation system regulator (K21559)	Fer4_5 (PF12801)	Fer4_5
RS_GCF_003569045.1	d__Bacteria;p__Chloroflexota;c__Anaerolineae;o__SBR1031;f__UBA2029;g__MO-CFX2;s__MO-CFX2 sp003569045	NZ_BFCB01000003.1_356	NZ_BFCB01000003.1	444505..444786 (1)	94	SP(Sec/SPI)	1	Na	Na	-	-
RS_GCF_003569045.1	d__Bacteria;p__Chloroflexota;c__Anaerolineae;o__SBR1031;f__UBA2029;g__MO-CFX2;s__MO-CFX2 sp003569045	NZ_BFCB01000003.1_357	NZ_BFCB01000003.1	444795..445835 (1)	347	TAT(Tat/SPI)	1	TAT_signal (PF10518) + ApbE (PF02424)	FAD:protein FMN transferase [EC:2.7.1.180] (K03734)	ApbE (fmnB)	Fer4_5,OrganohalideReductase
RS_GCF_003569045.1	d__Bacteria;p__Chloroflexota;c__Anaerolineae;o__SBR1031;f__UBA2029;g__MO-CFX2;s__MO-CFX2 sp003569045	NZ_BFCB01000003.1_358	NZ_BFCB01000003.1	445975..446556 (1)	194	OTHER	1	Na	Na	-	-
RS_GCF_003569045.1	d__Bacteria;p__Chloroflexota;c__Anaerolineae;o__SBR1031;f__UBA2029;g__MO-CFX2;s__MO-CFX2 sp003569045	NZ_BFCB01000003.1_359	NZ_BFCB01000003.1	447048..447218 (1)	57	OTHER	0	TF_Zn_Ribbon (PF08271)	alpha-aminoadipate/glutamate carrier protein LysW (K05826)	-	-
RS_GCF_003569045.1	d__Bacteria;p__Chloroflexota;c__Anaerolineae;o__SBR1031;f__UBA2029;g__MO-CFX2;s__MO-CFX2 sp003569045	NZ_BFCB01000003.1_360	NZ_BFCB01000003.1	447215..448072 (1)	286	OTHER	0	RimK (PF08443)	[lysine-biosynthesis-protein LysW]---L-2-aminoadipate ligase [EC:6.3.2.43] (K05827)	-	-
RS_GCF_003569045.1	d__Bacteria;p__Chloroflexota;c__Anaerolineae;o__SBR1031;f__UBA2029;g__MO-CFX2;s__MO-CFX2 sp003569045	NZ_BFCB01000003.1_361	NZ_BFCB01000003.1	448069..449127 (1)	353	OTHER	0	Semialdhyde_dh (PF01118)	LysW-gamma-L-alpha-aminoadipyl-6-phosphate/LysW-L-glutamyl-5-phosphate reductase [EC:1.2.1.-] (K05829)	-	-
RS_GCF_003569045.1	d__Bacteria;p__Chloroflexota;c__Anaerolineae;o__SBR1031;f__UBA2029;g__MO-CFX2;s__MO-CFX2 sp003569045	NZ_BFCB01000003.1_362	NZ_BFCB01000003.1	449124..449951 (1)	276	OTHER	0	AA_kinase (PF00696)	LysW-gamma-L-alpha-aminoadipate/LysW-L-glutamate kinase [EC:2.7.2.-] (K05828)	-	-
RS_GCF_003569045.1	d__Bacteria;p__Chloroflexota;c__Anaerolineae;o__SBR1031;f__UBA2029;g__MO-CFX2;s__MO-CFX2 sp003569045	NZ_BFCB01000002.1_155	NZ_BFCB01000002.1	188597..189367 (-1)	257	OTHER	6	ABC2_membrane (PF01061)	oleandomycin transport system permease protein (K18233)	-	-
RS_GCF_003569045.1	d__Bacteria;p__Chloroflexota;c__Anaerolineae;o__SBR1031;f__UBA2029;g__MO-CFX2;s__MO-CFX2 sp003569045	NZ_BFCB01000002.1_156	NZ_BFCB01000002.1	189368..190129 (-1)	254	OTHER	0	ABC_tran (PF00005)	ABC-2 type transport system ATP-binding protein (K01990)	-	-
RS_GCF_003569045.1	d__Bacteria;p__Chloroflexota;c__Anaerolineae;o__SBR1031;f__UBA2029;g__MO-CFX2;s__MO-CFX2 sp003569045	NZ_BFCB01000002.1_157	NZ_BFCB01000002.1	190249..191346 (1)	366	OTHER	0	MarR (PF01047)	MarR family transcriptional regulator, organic hydroperoxide resistance regulator (K23775)	-	-
RS_GCF_003569045.1	d__Bacteria;p__Chloroflexota;c__Anaerolineae;o__SBR1031;f__UBA2029;g__MO-CFX2;s__MO-CFX2 sp003569045	NZ_BFCB01000002.1_158	NZ_BFCB01000002.1	191905..193071 (-1)	389	OTHER	3	MacB_PCD (PF12704) + FtsX (PF02687)	acetoin utilization transport system permease protein (K16918)	-	-
RS_GCF_003569045.1	d__Bacteria;p__Chloroflexota;c__Anaerolineae;o__SBR1031;f__UBA2029;g__MO-CFX2;s__MO-CFX2 sp003569045	NZ_BFCB01000002.1_159	NZ_BFCB01000002.1	193112..193315 (1)	68	OTHER	0	Na	Na	-	-
RS_GCF_003569045.1	d__Bacteria;p__Chloroflexota;c__Anaerolineae;o__SBR1031;f__UBA2029;g__MO-CFX2;s__MO-CFX2 sp003569045	NZ_BFCB01000002.1_160	NZ_BFCB01000002.1	193354..194379 (-1)	342	TAT(Tat/SPI)	0	ApbE (PF02424)	FAD:protein FMN transferase [EC:2.7.1.180] (K03734)	ApbE (fmnB)	Fer4_5,OrganohalideReductase
RS_GCF_003569045.1	d__Bacteria;p__Chloroflexota;c__Anaerolineae;o__SBR1031;f__UBA2029;g__MO-CFX2;s__MO-CFX2 sp003569045	NZ_BFCB01000002.1_161	NZ_BFCB01000002.1	194382..194624 (-1)	81	SP(Sec/SPI)	1	Na	Na	-	-
RS_GCF_003569045.1	d__Bacteria;p__Chloroflexota;c__Anaerolineae;o__SBR1031;f__UBA2029;g__MO-CFX2;s__MO-CFX2 sp003569045	NZ_BFCB01000002.1_162	NZ_BFCB01000002.1	194573..195787 (-1)	405	SP(Sec/SPI)	6	FMN_bind (PF04205) + Fer4_5 (PF12801) + Fer4_5 (PF12801)	NosR/NirI family transcriptional regulator, putative reductive dehalogenation system regulator (K21559)	Fmn_Bind (pplA),Fer4_5 (PF12801)	Fer4_5,OrganohalideReductase
RS_GCF_003569045.1	d__Bacteria;p__Chloroflexota;c__Anaerolineae;o__SBR1031;f__UBA2029;g__MO-CFX2;s__MO-CFX2 sp003569045	NZ_BFCB01000002.1_163	NZ_BFCB01000002.1	195794..197131 (-1)	446	OTHER	0	TPR_1 (PF00515) + TPR_12 (PF13424) + TPR_12 (PF13424) + TPR_12 (PF13424) + TPR_12 (PF13424)	G-protein signaling modulator 2 (K15837) + G-protein signaling modulator 2 (K15837) + tetratricopeptide repeat protein 19, mitochondrial (K18169)	-	-
RS_GCF_003569045.1	d__Bacteria;p__Chloroflexota;c__Anaerolineae;o__SBR1031;f__UBA2029;g__MO-CFX2;s__MO-CFX2 sp003569045	NZ_BFCB01000002.1_164	NZ_BFCB01000002.1	197230..197532 (-1)	101	OTHER	3	Na	Na	-	-
RS_GCF_003569045.1	d__Bacteria;p__Chloroflexota;c__Anaerolineae;o__SBR1031;f__UBA2029;g__MO-CFX2;s__MO-CFX2 sp003569045	NZ_BFCB01000002.1_165	NZ_BFCB01000002.1	197535..199073 (-1)	513	TAT(Tat/SPI)	0	TAT_signal (PF10518) + Dehalogenase (PF13486) + Fer4_16 (PF13484)	3-chloro-4-hydroxyphenylacetate reductive dehalogenase [EC:3.8.1.-] (K21566)	PceA (PF13486)	OrganohalideReductase
RS_GCF_003569045.1	d__Bacteria;p__Chloroflexota;c__Anaerolineae;o__SBR1031;f__UBA2029;g__MO-CFX2;s__MO-CFX2 sp003569045	NZ_BFCB01000002.1_166	NZ_BFCB01000002.1	199486..201132 (1)	549	OTHER	2	HAMP (PF00672) + GAF_2 (PF13185) + HisKA_3 (PF07730) + HATPase_c (PF02518)	two-component system, NarL family, nitrate/nitrite sensor histidine kinase NarX [EC:2.7.13.3] (K07673)	-	-
RS_GCF_003569045.1	d__Bacteria;p__Chloroflexota;c__Anaerolineae;o__SBR1031;f__UBA2029;g__MO-CFX2;s__MO-CFX2 sp003569045	NZ_BFCB01000002.1_167	NZ_BFCB01000002.1	201122..201784 (1)	221	OTHER	0	Response_reg (PF00072) + GerE (PF00196)	two-component system, NarL family, response regulator (K02479)	-	-
RS_GCF_003569045.1	d__Bacteria;p__Chloroflexota;c__Anaerolineae;o__SBR1031;f__UBA2029;g__MO-CFX2;s__MO-CFX2 sp003569045	NZ_BFCB01000002.1_168	NZ_BFCB01000002.1	201748..202530 (-1)	261	OTHER	0	Calx-beta (PF03160)	adhesion G-protein coupled receptor V1 (K18263)	-	-
RS_GCF_003569045.1	d__Bacteria;p__Chloroflexota;c__Anaerolineae;o__SBR1031;f__UBA2029;g__MO-CFX2;s__MO-CFX2 sp003569045	NZ_BFCB01000002.1_169	NZ_BFCB01000002.1	202802..203680 (-1)	293	OTHER	6	BPD_transp_1 (PF00528)	multiple sugar transport system permease protein (K02026)	-	-
RS_GCF_003569045.1	d__Bacteria;p__Chloroflexota;c__Anaerolineae;o__SBR1031;f__UBA2029;g__MO-CFX2;s__MO-CFX2 sp003569045	NZ_BFCB01000002.1_170	NZ_BFCB01000002.1	203681..204595 (-1)	305	OTHER	6	BPD_transp_1 (PF00528)	raffinose/stachyose/melibiose transport system permease protein (K10118)	-	-
GB_GCA_007129355.1	d__Bacteria;p__Bacteroidota;c__Bacteroidia;o__Bacteroidales;f__UBA7960;g__SKVR01;s__SKVR01 sp007129355	SKVR01000010.1_1	SKVR01000010.1	26..352 (-1)	109	OTHER	0	ArsD (PF06953)	Na	-	-
GB_GCA_007129355.1	d__Bacteria;p__Bacteroidota;c__Bacteroidia;o__Bacteroidales;f__UBA7960;g__SKVR01;s__SKVR01 sp007129355	SKVR01000010.1_2	SKVR01000010.1	336..680 (-1)	115	OTHER	0	ArsD (PF06953)	Na	-	-
GB_GCA_007129355.1	d__Bacteria;p__Bacteroidota;c__Bacteroidia;o__Bacteroidales;f__UBA7960;g__SKVR01;s__SKVR01 sp007129355	SKVR01000010.1_3	SKVR01000010.1	1207..2664 (1)	486	TAT(Tat/SPI)	0	TAT_signal (PF10518) + Dehalogenase (PF13486) + Fer4_7 (PF12838)	3-chloro-4-hydroxyphenylacetate reductive dehalogenase [EC:3.8.1.-] (K21566)	PceA (PF13486)	OrganohalideReductase
GB_GCA_007129355.1	d__Bacteria;p__Bacteroidota;c__Bacteroidia;o__Bacteroidales;f__UBA7960;g__SKVR01;s__SKVR01 sp007129355	SKVR01000010.1_4	SKVR01000010.1	2675..2968 (1)	98	OTHER	3	Na	Na	-	-
GB_GCA_007129355.1	d__Bacteria;p__Bacteroidota;c__Bacteroidia;o__Bacteroidales;f__UBA7960;g__SKVR01;s__SKVR01 sp007129355	SKVR01000010.1_5	SKVR01000010.1	2970..4130 (1)	387	SP(Sec/SPI)	6	FMN_bind (PF04205) + Fer4_5 (PF12801) + Fer4_5 (PF12801)	NosR/NirI family transcriptional regulator, putative reductive dehalogenation system regulator (K21559)	Fmn_Bind (pplA),Fer4_5 (PF12801)	Fer4_5,OrganohalideReductase
GB_GCA_007129355.1	d__Bacteria;p__Bacteroidota;c__Bacteroidia;o__Bacteroidales;f__UBA7960;g__SKVR01;s__SKVR01 sp007129355	SKVR01000010.1_6	SKVR01000010.1	4091..4333 (1)	81	OTHER	1	Na	Na	-	-
GB_GCA_007129355.1	d__Bacteria;p__Bacteroidota;c__Bacteroidia;o__Bacteroidales;f__UBA7960;g__SKVR01;s__SKVR01 sp007129355	SKVR01000010.1_7	SKVR01000010.1	4354..4425 (1)	24	OTHER	0	Na	Na	-	-
RS_GCF_003966225.1	d__Bacteria;p__Proteobacteria;c__Gammaproteobacteria;o__Enterobacterales;f__Shewanellaceae;g__Shewanella;s__Shewanella canadensis	NZ_RXNU01000002.1_273	NZ_RXNU01000002.1	312612..313211 (1)	200	SP(Sec/SPI)	0	Na	Na	-	-
RS_GCF_003966225.1	d__Bacteria;p__Proteobacteria;c__Gammaproteobacteria;o__Enterobacterales;f__Shewanellaceae;g__Shewanella;s__Shewanella canadensis	NZ_RXNU01000002.1_274	NZ_RXNU01000002.1	313343..314002 (-1)	220	SP(Sec/SPI)	0	Na	Na	-	-
RS_GCF_003966225.1	d__Bacteria;p__Proteobacteria;c__Gammaproteobacteria;o__Enterobacterales;f__Shewanellaceae;g__Shewanella;s__Shewanella canadensis	NZ_RXNU01000002.1_275	NZ_RXNU01000002.1	314364..314729 (-1)	122	OTHER	0	Response_reg (PF00072)	twitching motility two-component system response regulator PilH (K02658)	-	-
RS_GCF_003966225.1	d__Bacteria;p__Proteobacteria;c__Gammaproteobacteria;o__Enterobacterales;f__Shewanellaceae;g__Shewanella;s__Shewanella canadensis	NZ_RXNU01000002.1_276	NZ_RXNU01000002.1	315100..315753 (1)	218	OTHER	0	DUF1707 (PF08044) + DUF2154 (PF09922)	lia operon protein LiaF (K11622)	-	-
RS_GCF_003966225.1	d__Bacteria;p__Proteobacteria;c__Gammaproteobacteria;o__Enterobacterales;f__Shewanellaceae;g__Shewanella;s__Shewanella canadensis	NZ_RXNU01000002.1_277	NZ_RXNU01000002.1	315862..316116 (-1)	85	OTHER	1	Na	Na	-	-
RS_GCF_003966225.1	d__Bacteria;p__Proteobacteria;c__Gammaproteobacteria;o__Enterobacterales;f__Shewanellaceae;g__Shewanella;s__Shewanella canadensis	NZ_RXNU01000002.1_278	NZ_RXNU01000002.1	316170..319073 (-1)	968	SP(Sec/SPI)	5	FMN_bind (PF04205) + Fer4_5 (PF12801) + Fer4_5 (PF12801) + Flavodoxin_1 (PF00258) + FAD_binding_1 (PF00667) + NAD_binding_1 (PF00175)	sulfite reductase (NADPH) flavoprotein alpha-component [EC:1.8.1.2] (K00380)	Fmn_Bind (pplA),Fer4_5 (PF12801)	Fer4_5,OrganohalideReductase
RS_GCF_003966225.1	d__Bacteria;p__Proteobacteria;c__Gammaproteobacteria;o__Enterobacterales;f__Shewanellaceae;g__Shewanella;s__Shewanella canadensis	NZ_RXNU01000002.1_279	NZ_RXNU01000002.1	319303..319587 (-1)	95	OTHER	3	Na	Na	-	-
RS_GCF_003966225.1	d__Bacteria;p__Proteobacteria;c__Gammaproteobacteria;o__Enterobacterales;f__Shewanellaceae;g__Shewanella;s__Shewanella canadensis	NZ_RXNU01000002.1_280	NZ_RXNU01000002.1	319590..320996 (-1)	469	TAT(Tat/SPI)	1	Dehalogenase (PF13486) + Dehalogenase (PF13486) + Fer4_16 (PF13484)	tetrachloroethene reductive dehalogenase [EC:1.21.99.5] (K21647)	PceA (PF13486)	OrganohalideReductase
RS_GCF_003966225.1	d__Bacteria;p__Proteobacteria;c__Gammaproteobacteria;o__Enterobacterales;f__Shewanellaceae;g__Shewanella;s__Shewanella canadensis	NZ_RXNU01000002.1_281	NZ_RXNU01000002.1	321083..322054 (-1)	324	OTHER	0	HTH_1 (PF00126) + LysR_substrate (PF03466)	LysR family transcriptional regulator, transcriptional activator AphB (K10918)	-	-
RS_GCF_003966225.1	d__Bacteria;p__Proteobacteria;c__Gammaproteobacteria;o__Enterobacterales;f__Shewanellaceae;g__Shewanella;s__Shewanella canadensis	NZ_RXNU01000002.1_282	NZ_RXNU01000002.1	322421..323302 (1)	294	OTHER	0	Pirin (PF02678) + Pirin_C (PF05726)	quercetin 2,3-dioxygenase [EC:1.13.11.24] (K06911)	-	-
RS_GCF_003966225.1	d__Bacteria;p__Proteobacteria;c__Gammaproteobacteria;o__Enterobacterales;f__Shewanellaceae;g__Shewanella;s__Shewanella canadensis	NZ_RXNU01000002.1_283	NZ_RXNU01000002.1	323348..324829 (-1)	494	OTHER	0	UPF0061 (PF02696)	uncharacterized protein (K08997)	-	-
RS_GCF_003966225.1	d__Bacteria;p__Proteobacteria;c__Gammaproteobacteria;o__Enterobacterales;f__Shewanellaceae;g__Shewanella;s__Shewanella canadensis	NZ_RXNU01000002.1_284	NZ_RXNU01000002.1	325193..326257 (1)	355	OTHER	0	Lactamase_B (PF00753) + Lactamase_B (PF00753) + Rhodanese (PF00581)	hydroxyacylglutathione hydrolase [EC:3.1.2.6] (K01069)	-	-
RS_GCF_003966225.1	d__Bacteria;p__Proteobacteria;c__Gammaproteobacteria;o__Enterobacterales;f__Shewanellaceae;g__Shewanella;s__Shewanella canadensis	NZ_RXNU01000002.1_285	NZ_RXNU01000002.1	326468..326683 (1)	72	OTHER	0	ArfA (PF03889)	alternative ribosome-rescue factor (K09890)	-	-
RS_GCF_000422645.1	d__Bacteria;p__Proteobacteria;c__Gammaproteobacteria;o__Enterobacterales;f__Shewanellaceae;g__Ferrimonas;s__Ferrimonas futtsuensis	NZ_AUGL01000030.1_23	NZ_AUGL01000030.1	20885..22588 (-1)	568	SP(Sec/SPI)	1	Na	Na	-	-
RS_GCF_000422645.1	d__Bacteria;p__Proteobacteria;c__Gammaproteobacteria;o__Enterobacterales;f__Shewanellaceae;g__Ferrimonas;s__Ferrimonas futtsuensis	NZ_AUGL01000030.1_24	NZ_AUGL01000030.1	22809..24461 (-1)	551	OTHER	0	AidB_N (PF18158) + Acyl-CoA_dh_M (PF02770) + Acyl-CoA_dh_1 (PF00441)	putative acyl-CoA dehydrogenase (K09456)	-	-
RS_GCF_000422645.1	d__Bacteria;p__Proteobacteria;c__Gammaproteobacteria;o__Enterobacterales;f__Shewanellaceae;g__Ferrimonas;s__Ferrimonas futtsuensis	NZ_AUGL01000030.1_25	NZ_AUGL01000030.1	24529..25275 (-1)	249	OTHER	0	GerE (PF00196)	two-component system, NarL family, vancomycin resistance associated response regulator VraR (K07694)	-	-
RS_GCF_000422645.1	d__Bacteria;p__Proteobacteria;c__Gammaproteobacteria;o__Enterobacterales;f__Shewanellaceae;g__Ferrimonas;s__Ferrimonas futtsuensis	NZ_AUGL01000030.1_26	NZ_AUGL01000030.1	25259..25882 (-1)	208	OTHER	0	Na	Na	-	-
RS_GCF_000422645.1	d__Bacteria;p__Proteobacteria;c__Gammaproteobacteria;o__Enterobacterales;f__Shewanellaceae;g__Ferrimonas;s__Ferrimonas futtsuensis	NZ_AUGL01000030.1_27	NZ_AUGL01000030.1	25879..26052 (-1)	58	SP(Sec/SPI)	1	Na	glycine betaine transporter (K05020)	-	-
RS_GCF_000422645.1	d__Bacteria;p__Proteobacteria;c__Gammaproteobacteria;o__Enterobacterales;f__Shewanellaceae;g__Ferrimonas;s__Ferrimonas futtsuensis	NZ_AUGL01000030.1_28	NZ_AUGL01000030.1	26055..27278 (-1)	408	LIPO(Sec/SPII)	6	FMN_bind (PF04205) + Fer4_5 (PF12801) + Fer4_5 (PF12801)	NosR/NirI family transcriptional regulator, putative reductive dehalogenation system regulator (K21559)	Fmn_Bind (pplA),Fer4_5 (PF12801)	Fer4_5,OrganohalideReductase
RS_GCF_000422645.1	d__Bacteria;p__Proteobacteria;c__Gammaproteobacteria;o__Enterobacterales;f__Shewanellaceae;g__Ferrimonas;s__Ferrimonas futtsuensis	NZ_AUGL01000030.1_29	NZ_AUGL01000030.1	27343..27621 (-1)	93	OTHER	3	Na	Na	-	-
RS_GCF_000422645.1	d__Bacteria;p__Proteobacteria;c__Gammaproteobacteria;o__Enterobacterales;f__Shewanellaceae;g__Ferrimonas;s__Ferrimonas futtsuensis	NZ_AUGL01000030.1_30	NZ_AUGL01000030.1	27632..29209 (-1)	526	TAT(Tat/SPI)	1	Dehalogenase (PF13486) + Fer4_16 (PF13484)	tetrachloroethene reductive dehalogenase [EC:1.21.99.5] (K21647)	PceA (PF13486)	OrganohalideReductase
RS_GCF_000422645.1	d__Bacteria;p__Proteobacteria;c__Gammaproteobacteria;o__Enterobacterales;f__Shewanellaceae;g__Ferrimonas;s__Ferrimonas futtsuensis	NZ_AUGL01000030.1_31	NZ_AUGL01000030.1	29774..31024 (1)	417	SP(Sec/SPI)	0	Toluene_X (PF03349)	long-chain fatty acid transport protein (K06076)	-	-
RS_GCF_000422645.1	d__Bacteria;p__Proteobacteria;c__Gammaproteobacteria;o__Enterobacterales;f__Shewanellaceae;g__Ferrimonas;s__Ferrimonas futtsuensis	NZ_AUGL01000030.1_32	NZ_AUGL01000030.1	31169..32086 (1)	306	OTHER	0	HTH_1 (PF00126) + LysR_substrate (PF03466)	LysR family transcriptional regulator, regulator for bpeEF and oprC (K18900)	-	-
RS_GCF_000422645.1	d__Bacteria;p__Proteobacteria;c__Gammaproteobacteria;o__Enterobacterales;f__Shewanellaceae;g__Ferrimonas;s__Ferrimonas futtsuensis	NZ_AUGL01000030.1_33	NZ_AUGL01000030.1	32087..32764 (-1)	226	OTHER	0	Nitroreductase (PF00881)	iodotyrosine deiodinase [EC:1.21.1.1] (K17231)	-	-
RS_GCF_000422645.1	d__Bacteria;p__Proteobacteria;c__Gammaproteobacteria;o__Enterobacterales;f__Shewanellaceae;g__Ferrimonas;s__Ferrimonas futtsuensis	NZ_AUGL01000030.1_34	NZ_AUGL01000030.1	32905..34992 (-1)	696	OTHER	0	GTP_EFTU (PF00009) + GTP_EFTU_D2 (PF03144) + EFG_III (PF14492) + EFG_IV (PF03764) + EFG_C (PF00679)	elongation factor G (K02355)	-	-
RS_GCF_000422645.1	d__Bacteria;p__Proteobacteria;c__Gammaproteobacteria;o__Enterobacterales;f__Shewanellaceae;g__Ferrimonas;s__Ferrimonas futtsuensis	NZ_AUGL01000030.1_35	NZ_AUGL01000030.1	35761..36231 (-1)	157	OTHER	0	Acetyltransf_10 (PF13673)	putative acetyltransferase [EC:2.3.1.-] (K03830)	-	-
GB_GCA_007121435.1	d__Bacteria;p__Gemmatimonadota;c__Gemmatimonadetes;o__SG8-23;f__UBA6960;g__PXFI01;s__PXFI01 sp007121435	SKLR01000026.1_1	SKLR01000026.1	454..1026 (1)	191	OTHER	0	Na	Na	-	-
GB_GCA_007121435.1	d__Bacteria;p__Gemmatimonadota;c__Gemmatimonadetes;o__SG8-23;f__UBA6960;g__PXFI01;s__PXFI01 sp007121435	SKLR01000026.1_2	SKLR01000026.1	1023..2564 (1)	514	TAT(Tat/SPI)	1	Dehalogenase (PF13486) + Fer4_7 (PF12838)	3-chloro-4-hydroxyphenylacetate reductive dehalogenase [EC:3.8.1.-] (K21566)	PceA (PF13486)	OrganohalideReductase
GB_GCA_007121435.1	d__Bacteria;p__Gemmatimonadota;c__Gemmatimonadetes;o__SG8-23;f__UBA6960;g__PXFI01;s__PXFI01 sp007121435	SKLR01000026.1_3	SKLR01000026.1	2644..2967 (1)	108	OTHER	3	Na	Na	-	-
GB_GCA_007121435.1	d__Bacteria;p__Gemmatimonadota;c__Gemmatimonadetes;o__SG8-23;f__UBA6960;g__PXFI01;s__PXFI01 sp007121435	SKLR01000026.1_4	SKLR01000026.1	3049..4425 (1)	459	SP(Sec/SPI)	7	FMN_bind (PF04205) + Fer4_5 (PF12801) + Fer4_5 (PF12801)	NosR/NirI family transcriptional regulator, putative reductive dehalogenation system regulator (K21559)	Fmn_Bind (pplA),Fer4_5 (PF12801)	Fer4_5,OrganohalideReductase
RS_GCF_000235605.1	d__Bacteria;p__Firmicutes_B;c__Desulfitobacteriia;o__Desulfitobacteriales;f__Desulfitobacteriaceae;g__Desulfosporosinus;s__Desulfosporosinus orientis	NC_016584.1_3662	NC_016584.1	3942168..3942308 (1)	47	OTHER	0	DUF2442 (PF10387)	Na	-	-
RS_GCF_000235605.1	d__Bacteria;p__Firmicutes_B;c__Desulfitobacteriia;o__Desulfitobacteriales;f__Desulfitobacteriaceae;g__Desulfosporosinus;s__Desulfosporosinus orientis	NC_016584.1_3663	NC_016584.1	3942700..3943320 (-1)	207	OTHER	0	TetR_N (PF00440)	TetR/AcrR family transcriptional regulator, copper-responsive repressor (K22041)	-	-
RS_GCF_000235605.1	d__Bacteria;p__Firmicutes_B;c__Desulfitobacteriia;o__Desulfitobacteriales;f__Desulfitobacteriaceae;g__Desulfosporosinus;s__Desulfosporosinus orientis	NC_016584.1_3664	NC_016584.1	3943520..3943945 (-1)	142	OTHER	4	Na	melanocortin 4 receptor (K04202)	-	-
RS_GCF_000235605.1	d__Bacteria;p__Firmicutes_B;c__Desulfitobacteriia;o__Desulfitobacteriales;f__Desulfitobacteriaceae;g__Desulfosporosinus;s__Desulfosporosinus orientis	NC_016584.1_3665	NC_016584.1	3944606..3944794 (-1)	63	OTHER	1	TatA_B_E (PF02416)	sec-independent protein translocase protein TatA (K03116)	-	-
RS_GCF_000235605.1	d__Bacteria;p__Firmicutes_B;c__Desulfitobacteriia;o__Desulfitobacteriales;f__Desulfitobacteriaceae;g__Desulfosporosinus;s__Desulfosporosinus orientis	NC_016584.1_3666	NC_016584.1	3944865..3945188 (-1)	108	SP(Sec/SPI)	0	NusG_II (PF07009)	Na	-	-
RS_GCF_000235605.1	d__Bacteria;p__Firmicutes_B;c__Desulfitobacteriia;o__Desulfitobacteriales;f__Desulfitobacteriaceae;g__Desulfosporosinus;s__Desulfosporosinus orientis	NC_016584.1_3667	NC_016584.1	3945228..3946265 (-1)	346	SP(Sec/SPI)	1	ApbE (PF02424)	FAD:protein FMN transferase [EC:2.7.1.180] (K03734)	ApbE (fmnB)	Fer4_5,OrganohalideReductase
RS_GCF_000235605.1	d__Bacteria;p__Firmicutes_B;c__Desulfitobacteriia;o__Desulfitobacteriales;f__Desulfitobacteriaceae;g__Desulfosporosinus;s__Desulfosporosinus orientis	NC_016584.1_3668	NC_016584.1	3946326..3946451 (-1)	42	OTHER	1	Na	Na	-	-
RS_GCF_000235605.1	d__Bacteria;p__Firmicutes_B;c__Desulfitobacteriia;o__Desulfitobacteriales;f__Desulfitobacteriaceae;g__Desulfosporosinus;s__Desulfosporosinus orientis	NC_016584.1_3669	NC_016584.1	3946524..3947765 (-1)	414	OTHER	5	FMN_bind (PF04205) + Fer4_5 (PF12801) + Fer4_5 (PF12801)	NosR/NirI family transcriptional regulator, putative reductive dehalogenation system regulator (K21559)	Fer4_5 (PF12801)	Fer4_5
RS_GCF_000235605.1	d__Bacteria;p__Firmicutes_B;c__Desulfitobacteriia;o__Desulfitobacteriales;f__Desulfitobacteriaceae;g__Desulfosporosinus;s__Desulfosporosinus orientis	NC_016584.1_3670	NC_016584.1	3947906..3948205 (-1)	100	OTHER	3	Na	Na	-	-
RS_GCF_000235605.1	d__Bacteria;p__Firmicutes_B;c__Desulfitobacteriia;o__Desulfitobacteriales;f__Desulfitobacteriaceae;g__Desulfosporosinus;s__Desulfosporosinus orientis	NC_016584.1_3671	NC_016584.1	3948224..3949588 (-1)	455	TAT(Tat/SPI)	1	TAT_signal (PF10518) + Dehalogenase (PF13486) + Fer4_16 (PF13484)	tetrachloroethene reductive dehalogenase [EC:1.21.99.5] (K21647) + tetrachloroethene reductive dehalogenase [EC:1.21.99.5] (K21647)	PceA (PF13486)	OrganohalideReductase
RS_GCF_000235605.1	d__Bacteria;p__Firmicutes_B;c__Desulfitobacteriia;o__Desulfitobacteriales;f__Desulfitobacteriaceae;g__Desulfosporosinus;s__Desulfosporosinus orientis	NC_016584.1_3672	NC_016584.1	3949745..3950389 (-1)	215	OTHER	0	cNMP_binding (PF00027) + HTH_Crp_2 (PF13545)	CRP/FNR family transcriptional regulator, cyclic AMP receptor protein (K10914)	-	-
RS_GCF_000235605.1	d__Bacteria;p__Firmicutes_B;c__Desulfitobacteriia;o__Desulfitobacteriales;f__Desulfitobacteriaceae;g__Desulfosporosinus;s__Desulfosporosinus orientis	NC_016584.1_3673	NC_016584.1	3950731..3951123 (-1)	131	OTHER	0	Molydop_binding (PF01568)	thiosulfate reductase / polysulfide reductase chain A [EC:1.8.5.5] (K08352)	-	-
RS_GCF_000235605.1	d__Bacteria;p__Firmicutes_B;c__Desulfitobacteriia;o__Desulfitobacteriales;f__Desulfitobacteriaceae;g__Desulfosporosinus;s__Desulfosporosinus orientis	NC_016584.1_3674	NC_016584.1	3951234..3951746 (-1)	171	OTHER	0	Molybdopterin (PF00384)	thiosulfate reductase / polysulfide reductase chain A [EC:1.8.5.5] (K08352)	-	-
RS_GCF_000235605.1	d__Bacteria;p__Firmicutes_B;c__Desulfitobacteriia;o__Desulfitobacteriales;f__Desulfitobacteriaceae;g__Desulfosporosinus;s__Desulfosporosinus orientis	NC_016584.1_3675	NC_016584.1	3952011..3953960 (-1)	650	OTHER	0	Oxidored_FMN (PF00724) + Pyr_redox_2 (PF07992)	2,4-dienoyl-CoA reductase (NADPH2) [EC:1.3.1.34] (K00219)	-	-
RS_GCF_000235605.1	d__Bacteria;p__Firmicutes_B;c__Desulfitobacteriia;o__Desulfitobacteriales;f__Desulfitobacteriaceae;g__Desulfosporosinus;s__Desulfosporosinus orientis	NC_016584.1_3676	NC_016584.1	3954295..3954843 (1)	183	OTHER	0	PadR (PF03551) + Vir_act_alpha_C (PF10400)	PadR family transcriptional regulator, regulatory protein AphA (K10917)	-	-
RS_GCF_003996985.1	d__Bacteria;p__Bacteroidota;c__Bacteroidia;o__Bacteroidales;f__Marinifilaceae;g__Labilibaculum;s__Labilibaculum sp003996985	NZ_RJJX01000001.1_118	NZ_RJJX01000001.1	147591..148814 (-1)	408	OTHER	0	DegT_DnrJ_EryC1 (PF01041)	UDP-2-acetamido-2-deoxy-ribo-hexuluronate aminotransferase [EC:2.6.1.98] (K13017)	-	-
RS_GCF_003996985.1	d__Bacteria;p__Bacteroidota;c__Bacteroidia;o__Bacteroidales;f__Marinifilaceae;g__Labilibaculum;s__Labilibaculum sp003996985	NZ_RJJX01000001.1_119	NZ_RJJX01000001.1	149257..149412 (-1)	52	OTHER	0	Na	Na	-	-
RS_GCF_003996985.1	d__Bacteria;p__Bacteroidota;c__Bacteroidia;o__Bacteroidales;f__Marinifilaceae;g__Labilibaculum;s__Labilibaculum sp003996985	NZ_RJJX01000001.1_120	NZ_RJJX01000001.1	149522..150421 (1)	300	OTHER	0	Branch (PF02485)	protein xylosyltransferase [EC:2.4.2.26] (K00771)	-	-
RS_GCF_003996985.1	d__Bacteria;p__Bacteroidota;c__Bacteroidia;o__Bacteroidales;f__Marinifilaceae;g__Labilibaculum;s__Labilibaculum sp003996985	NZ_RJJX01000001.1_121	NZ_RJJX01000001.1	150554..151690 (-1)	379	LIPO(Sec/SPII)	0	DUF4957 (PF16318) + Beta_helix (PF13229)	F-box protein 11 (K10297)	-	-
RS_GCF_003996985.1	d__Bacteria;p__Bacteroidota;c__Bacteroidia;o__Bacteroidales;f__Marinifilaceae;g__Labilibaculum;s__Labilibaculum sp003996985	NZ_RJJX01000001.1_122	NZ_RJJX01000001.1	152462..153511 (1)	350	OTHER	6	HTH_18 (PF12833)	two-component system, response regulator YesN (K07720)	-	-
RS_GCF_003996985.1	d__Bacteria;p__Bacteroidota;c__Bacteroidia;o__Bacteroidales;f__Marinifilaceae;g__Labilibaculum;s__Labilibaculum sp003996985	NZ_RJJX01000001.1_123	NZ_RJJX01000001.1	153969..155384 (1)	472	TAT(Tat/SPI)	0	TAT_signal (PF10518) + Dehalogenase (PF13486) + Fer4_16 (PF13484)	tetrachloroethene reductive dehalogenase [EC:1.21.99.5] (K21647)	PceA (PF13486)	OrganohalideReductase
RS_GCF_003996985.1	d__Bacteria;p__Bacteroidota;c__Bacteroidia;o__Bacteroidales;f__Marinifilaceae;g__Labilibaculum;s__Labilibaculum sp003996985	NZ_RJJX01000001.1_124	NZ_RJJX01000001.1	155403..155684 (1)	94	OTHER	3	Na	Na	-	-
RS_GCF_003996985.1	d__Bacteria;p__Bacteroidota;c__Bacteroidia;o__Bacteroidales;f__Marinifilaceae;g__Labilibaculum;s__Labilibaculum sp003996985	NZ_RJJX01000001.1_125	NZ_RJJX01000001.1	155688..156842 (1)	385	SP(Sec/SPI)	6	FMN_bind (PF04205) + Fer4_5 (PF12801) + Fer4_5 (PF12801)	NosR/NirI family transcriptional regulator, putative reductive dehalogenation system regulator (K21559)	Fmn_Bind (pplA),Fer4_5 (PF12801)	Fer4_5,OrganohalideReductase
RS_GCF_003996985.1	d__Bacteria;p__Bacteroidota;c__Bacteroidia;o__Bacteroidales;f__Marinifilaceae;g__Labilibaculum;s__Labilibaculum sp003996985	NZ_RJJX01000001.1_126	NZ_RJJX01000001.1	156835..156933 (1)	33	OTHER	1	Na	Na	-	-
RS_GCF_003996985.1	d__Bacteria;p__Bacteroidota;c__Bacteroidia;o__Bacteroidales;f__Marinifilaceae;g__Labilibaculum;s__Labilibaculum sp003996985	NZ_RJJX01000001.1_127	NZ_RJJX01000001.1	157048..157878 (-1)	277	OTHER	0	SEC-C (PF02810)	uncharacterized protein (K07039)	-	-
RS_GCF_003996985.1	d__Bacteria;p__Bacteroidota;c__Bacteroidia;o__Bacteroidales;f__Marinifilaceae;g__Labilibaculum;s__Labilibaculum sp003996985	NZ_RJJX01000001.1_128	NZ_RJJX01000001.1	158373..158561 (-1)	63	OTHER	1	DUF2892 (PF11127)	Na	-	-
RS_GCF_003996985.1	d__Bacteria;p__Bacteroidota;c__Bacteroidia;o__Bacteroidales;f__Marinifilaceae;g__Labilibaculum;s__Labilibaculum sp003996985	NZ_RJJX01000001.1_129	NZ_RJJX01000001.1	158575..158892 (-1)	106	OTHER	0	Na	Na	-	-
RS_GCF_003996985.1	d__Bacteria;p__Bacteroidota;c__Bacteroidia;o__Bacteroidales;f__Marinifilaceae;g__Labilibaculum;s__Labilibaculum sp003996985	NZ_RJJX01000001.1_130	NZ_RJJX01000001.1	158903..162103 (-1)	1067	OTHER	11	ACR_tran (PF00873)	hydrophobic/amphiphilic exporter-1 (mainly G- bacteria), HAE1 family (K03296)	-	-
RS_GCF_900100175.1	d__Bacteria;p__Proteobacteria;c__Gammaproteobacteria;o__Enterobacterales;f__Shewanellaceae;g__Ferrimonas;s__Ferrimonas sediminum	NZ_FNEM01000001.1_72	NZ_FNEM01000001.1	79074..79661 (-1)	196	OTHER	1	Na	Na	-	-
RS_GCF_900100175.1	d__Bacteria;p__Proteobacteria;c__Gammaproteobacteria;o__Enterobacterales;f__Shewanellaceae;g__Ferrimonas;s__Ferrimonas sediminum	NZ_FNEM01000001.1_73	NZ_FNEM01000001.1	79819..80673 (1)	285	OTHER	0	DIOX_N (PF14226) + 2OG-FeII_Oxy (PF03171)	gibberellin 2beta-dioxygenase [EC:1.14.11.13] (K04125)	-	-
RS_GCF_900100175.1	d__Bacteria;p__Proteobacteria;c__Gammaproteobacteria;o__Enterobacterales;f__Shewanellaceae;g__Ferrimonas;s__Ferrimonas sediminum	NZ_FNEM01000001.1_74	NZ_FNEM01000001.1	80971..81732 (-1)	254	SP(Sec/SPI)	0	Channel_Tsx (PF03502)	Na	-	-
RS_GCF_900100175.1	d__Bacteria;p__Proteobacteria;c__Gammaproteobacteria;o__Enterobacterales;f__Shewanellaceae;g__Ferrimonas;s__Ferrimonas sediminum	NZ_FNEM01000001.1_75	NZ_FNEM01000001.1	81810..82505 (-1)	232	OTHER	0	GerE (PF00196)	LuxR family transcriptional regulator, quorum-sensing system regulator SdiA (K07782)	-	-
RS_GCF_900100175.1	d__Bacteria;p__Proteobacteria;c__Gammaproteobacteria;o__Enterobacterales;f__Shewanellaceae;g__Ferrimonas;s__Ferrimonas sediminum	NZ_FNEM01000001.1_76	NZ_FNEM01000001.1	82533..82694 (-1)	54	OTHER	1	Na	Na	-	-
RS_GCF_900100175.1	d__Bacteria;p__Proteobacteria;c__Gammaproteobacteria;o__Enterobacterales;f__Shewanellaceae;g__Ferrimonas;s__Ferrimonas sediminum	NZ_FNEM01000001.1_77	NZ_FNEM01000001.1	82719..83909 (-1)	397	SP(Sec/SPI)	6	FMN_bind (PF04205) + Fer4_5 (PF12801) + Fer4_5 (PF12801)	NosR/NirI family transcriptional regulator, putative reductive dehalogenation system regulator (K21559)	Fmn_Bind (pplA),Fer4_5 (PF12801)	Fer4_5,OrganohalideReductase
RS_GCF_900100175.1	d__Bacteria;p__Proteobacteria;c__Gammaproteobacteria;o__Enterobacterales;f__Shewanellaceae;g__Ferrimonas;s__Ferrimonas sediminum	NZ_FNEM01000001.1_78	NZ_FNEM01000001.1	84015..84290 (-1)	92	OTHER	3	Na	Na	-	-
RS_GCF_900100175.1	d__Bacteria;p__Proteobacteria;c__Gammaproteobacteria;o__Enterobacterales;f__Shewanellaceae;g__Ferrimonas;s__Ferrimonas sediminum	NZ_FNEM01000001.1_79	NZ_FNEM01000001.1	84293..85690 (-1)	466	TAT(Tat/SPI)	1	Dehalogenase (PF13486) + Fer4_16 (PF13484)	tetrachloroethene reductive dehalogenase [EC:1.21.99.5] (K21647)	PceA (PF13486)	OrganohalideReductase
RS_GCF_900100175.1	d__Bacteria;p__Proteobacteria;c__Gammaproteobacteria;o__Enterobacterales;f__Shewanellaceae;g__Ferrimonas;s__Ferrimonas sediminum	NZ_FNEM01000001.1_80	NZ_FNEM01000001.1	85782..86744 (-1)	321	OTHER	0	HTH_1 (PF00126) + LysR_substrate (PF03466)	LysR family transcriptional regulator, transcriptional activator AphB (K10918)	-	-
RS_GCF_900100175.1	d__Bacteria;p__Proteobacteria;c__Gammaproteobacteria;o__Enterobacterales;f__Shewanellaceae;g__Ferrimonas;s__Ferrimonas sediminum	NZ_FNEM01000001.1_81	NZ_FNEM01000001.1	87103..88965 (-1)	621	LIPO(Sec/SPII)	0	Cytochrome_C7 (PF14522)	Na	-	-
RS_GCF_900100175.1	d__Bacteria;p__Proteobacteria;c__Gammaproteobacteria;o__Enterobacterales;f__Shewanellaceae;g__Ferrimonas;s__Ferrimonas sediminum	NZ_FNEM01000001.1_82	NZ_FNEM01000001.1	89136..89927 (1)	264	OTHER	0	GerE (PF00196)	LuxR family transcriptional regulator, quorum-sensing system regulator SdiA (K07782)	-	-
RS_GCF_900100175.1	d__Bacteria;p__Proteobacteria;c__Gammaproteobacteria;o__Enterobacterales;f__Shewanellaceae;g__Ferrimonas;s__Ferrimonas sediminum	NZ_FNEM01000001.1_83	NZ_FNEM01000001.1	89924..90610 (-1)	229	OTHER	0	S4 (PF01479) + PseudoU_synth_2 (PF00849)	16S rRNA pseudouridine516 synthase [EC:5.4.99.19] (K06183)	-	-
RS_GCF_900100175.1	d__Bacteria;p__Proteobacteria;c__Gammaproteobacteria;o__Enterobacterales;f__Shewanellaceae;g__Ferrimonas;s__Ferrimonas sediminum	NZ_FNEM01000001.1_84	NZ_FNEM01000001.1	90753..91658 (1)	302	OTHER	0	HTH_18 (PF12833) + GyrI-like (PF06445)	AraC family transcriptional regulator (K13652)	-	-
RS_GCF_900100175.1	d__Bacteria;p__Proteobacteria;c__Gammaproteobacteria;o__Enterobacterales;f__Shewanellaceae;g__Ferrimonas;s__Ferrimonas sediminum	NZ_FNEM01000029.1_11	NZ_FNEM01000029.1	8063..10153 (1)	697	OTHER	0	GTP_EFTU (PF00009) + GTP_EFTU_D2 (PF03144) + EFG_III (PF14492) + EFG_IV (PF03764) + EFG_C (PF00679)	elongation factor G (K02355)	-	-
RS_GCF_900100175.1	d__Bacteria;p__Proteobacteria;c__Gammaproteobacteria;o__Enterobacterales;f__Shewanellaceae;g__Ferrimonas;s__Ferrimonas sediminum	NZ_FNEM01000029.1_12	NZ_FNEM01000029.1	10334..11011 (1)	226	OTHER	0	Nitroreductase (PF00881)	iodotyrosine deiodinase [EC:1.21.1.1] (K17231)	-	-
RS_GCF_900100175.1	d__Bacteria;p__Proteobacteria;c__Gammaproteobacteria;o__Enterobacterales;f__Shewanellaceae;g__Ferrimonas;s__Ferrimonas sediminum	NZ_FNEM01000029.1_13	NZ_FNEM01000029.1	11096..12775 (1)	560	OTHER	0	AidB_N (PF18158) + Acyl-CoA_dh_M (PF02770) + Acyl-CoA_dh_1 (PF00441)	putative acyl-CoA dehydrogenase (K09456)	-	-
RS_GCF_900100175.1	d__Bacteria;p__Proteobacteria;c__Gammaproteobacteria;o__Enterobacterales;f__Shewanellaceae;g__Ferrimonas;s__Ferrimonas sediminum	NZ_FNEM01000029.1_14	NZ_FNEM01000029.1	12995..13927 (-1)	311	OTHER	0	HTH_1 (PF00126) + LysR_substrate (PF03466)	LysR family transcriptional regulator, regulator for bpeEF and oprC (K18900)	-	-
RS_GCF_900100175.1	d__Bacteria;p__Proteobacteria;c__Gammaproteobacteria;o__Enterobacterales;f__Shewanellaceae;g__Ferrimonas;s__Ferrimonas sediminum	NZ_FNEM01000029.1_15	NZ_FNEM01000029.1	14084..15334 (-1)	417	SP(Sec/SPI)	0	Toluene_X (PF03349)	long-chain fatty acid transport protein (K06076)	-	-
RS_GCF_900100175.1	d__Bacteria;p__Proteobacteria;c__Gammaproteobacteria;o__Enterobacterales;f__Shewanellaceae;g__Ferrimonas;s__Ferrimonas sediminum	NZ_FNEM01000029.1_16	NZ_FNEM01000029.1	15931..17508 (1)	526	TAT(Tat/SPI)	1	Dehalogenase (PF13486) + Fer4_16 (PF13484)	tetrachloroethene reductive dehalogenase [EC:1.21.99.5] (K21647)	PceA (PF13486)	OrganohalideReductase
RS_GCF_900100175.1	d__Bacteria;p__Proteobacteria;c__Gammaproteobacteria;o__Enterobacterales;f__Shewanellaceae;g__Ferrimonas;s__Ferrimonas sediminum	NZ_FNEM01000029.1_17	NZ_FNEM01000029.1	17519..17797 (1)	93	OTHER	3	Na	Na	-	-
RS_GCF_900100175.1	d__Bacteria;p__Proteobacteria;c__Gammaproteobacteria;o__Enterobacterales;f__Shewanellaceae;g__Ferrimonas;s__Ferrimonas sediminum	NZ_FNEM01000029.1_18	NZ_FNEM01000029.1	17872..19143 (1)	424	SP(Sec/SPI)	6	FMN_bind (PF04205) + Fer4_5 (PF12801) + Fer4_5 (PF12801)	NosR/NirI family transcriptional regulator, putative reductive dehalogenation system regulator (K21559)	Fmn_Bind (pplA),Fer4_5 (PF12801)	Fer4_5,OrganohalideReductase
RS_GCF_900100175.1	d__Bacteria;p__Proteobacteria;c__Gammaproteobacteria;o__Enterobacterales;f__Shewanellaceae;g__Ferrimonas;s__Ferrimonas sediminum	NZ_FNEM01000029.1_19	NZ_FNEM01000029.1	19124..19306 (1)	61	SP(Sec/SPI)	1	Na	Na	-	-
RS_GCF_900100175.1	d__Bacteria;p__Proteobacteria;c__Gammaproteobacteria;o__Enterobacterales;f__Shewanellaceae;g__Ferrimonas;s__Ferrimonas sediminum	NZ_FNEM01000029.1_20	NZ_FNEM01000029.1	19303..19944 (1)	214	OTHER	0	Na	Na	-	-
RS_GCF_900100175.1	d__Bacteria;p__Proteobacteria;c__Gammaproteobacteria;o__Enterobacterales;f__Shewanellaceae;g__Ferrimonas;s__Ferrimonas sediminum	NZ_FNEM01000029.1_21	NZ_FNEM01000029.1	19959..20681 (1)	241	OTHER	0	GerE (PF00196)	LuxR family transcriptional regulator, quorum-sensing system regulator SdiA (K07782)	-	-
RS_GCF_900100175.1	d__Bacteria;p__Proteobacteria;c__Gammaproteobacteria;o__Enterobacterales;f__Shewanellaceae;g__Ferrimonas;s__Ferrimonas sediminum	NZ_FNEM01000029.1_22	NZ_FNEM01000029.1	21327..21407 (-1)	27	OTHER	0	Na	Na	-	-
GB_GCA_002415895.1	d__Bacteria;p__Chloroflexota;c__Anaerolineae;o__Caldilineales;f__Caldilineaceae;g__UBA5069;s__UBA5069 sp002415895	DIAV01000395.1_1	DIAV01000395.1	495..2114 (1)	540	OTHER	2	HAMP (PF00672) + GAF_3 (PF13492) + HisKA_3 (PF07730) + HATPase_c (PF02518)	methyl-accepting chemotaxis protein II, aspartate sensor receptor (K05875) + two-component system, NarL family, sensor histidine kinase NreB [EC:2.7.13.3] (K07683)	-	-
GB_GCA_002415895.1	d__Bacteria;p__Chloroflexota;c__Anaerolineae;o__Caldilineales;f__Caldilineaceae;g__UBA5069;s__UBA5069 sp002415895	DIAV01000395.1_2	DIAV01000395.1	2111..2794 (1)	228	OTHER	0	Response_reg (PF00072) + GerE (PF00196)	two-component system, NarL family, response regulator (K02479)	-	-
GB_GCA_002415895.1	d__Bacteria;p__Chloroflexota;c__Anaerolineae;o__Caldilineales;f__Caldilineaceae;g__UBA5069;s__UBA5069 sp002415895	DIAV01000395.1_3	DIAV01000395.1	3362..4252 (1)	297	OTHER	0	Dehalogenase (PF13486) + Fer4_16 (PF13484)	tetrachloroethene reductive dehalogenase [EC:1.21.99.5] (K21647)	PceA (PF13486)	OrganohalideReductase
GB_GCA_002415895.1	d__Bacteria;p__Chloroflexota;c__Anaerolineae;o__Caldilineales;f__Caldilineaceae;g__UBA5069;s__UBA5069 sp002415895	DIAV01000395.1_4	DIAV01000395.1	4259..4498 (1)	80	OTHER	2	Na	Na	-	-
GB_GCA_002415895.1	d__Bacteria;p__Chloroflexota;c__Anaerolineae;o__Caldilineales;f__Caldilineaceae;g__UBA5069;s__UBA5069 sp002415895	DIAV01000395.1_5	DIAV01000395.1	4785..5945 (1)	387	SP(Sec/SPI)	4	FMN_bind (PF04205) + Fer4_5 (PF12801) + Fer4_5 (PF12801)	NosR/NirI family transcriptional regulator, putative reductive dehalogenation system regulator (K21559)	Fmn_Bind (pplA),Fer4_5 (PF12801)	Fer4_5,OrganohalideReductase
GB_GCA_002415895.1	d__Bacteria;p__Chloroflexota;c__Anaerolineae;o__Caldilineales;f__Caldilineaceae;g__UBA5069;s__UBA5069 sp002415895	DIAV01000395.1_6	DIAV01000395.1	5903..6292 (1)	130	OTHER	1	Na	Na	-	-
GB_GCA_002415895.1	d__Bacteria;p__Chloroflexota;c__Anaerolineae;o__Caldilineales;f__Caldilineaceae;g__UBA5069;s__UBA5069 sp002415895	DIAV01000395.1_7	DIAV01000395.1	6307..7320 (1)	338	TAT(Tat/SPI)	1	TAT_signal (PF10518) + ApbE (PF02424)	FAD:protein FMN transferase [EC:2.7.1.180] (K03734)	ApbE (fmnB)	Fer4_5,OrganohalideReductase
GB_GCA_002415895.1	d__Bacteria;p__Chloroflexota;c__Anaerolineae;o__Caldilineales;f__Caldilineaceae;g__UBA5069;s__UBA5069 sp002415895	DIAV01000395.1_8	DIAV01000395.1	7517..8821 (1)	435	OTHER	0	TPR_12 (PF13424) + TPR_12 (PF13424) + TPR_12 (PF13424) + TPR_12 (PF13424) + TPR_14 (PF13428)	NF-kappa-B inhibitor-like protein 2 (K09257) + NF-kappa-B inhibitor-like protein 2 (K09257) + tetratricopeptide repeat protein 19, mitochondrial (K18169) + tetratricopeptide repeat protein 19, mitochondrial (K18169)	-	-
GB_GCA_002415895.1	d__Bacteria;p__Chloroflexota;c__Anaerolineae;o__Caldilineales;f__Caldilineaceae;g__UBA5069;s__UBA5069 sp002415895	DIAV01000395.1_9	DIAV01000395.1	9172..9315 (-1)	48	OTHER	0	Na	integrase/recombinase XerC (K03733)	-	-
GB_GCA_002415895.1	d__Bacteria;p__Chloroflexota;c__Anaerolineae;o__Caldilineales;f__Caldilineaceae;g__UBA5069;s__UBA5069 sp002415895	DIAV01000395.1_10	DIAV01000395.1	9362..10105 (-1)	248	SP(Sec/SPI)	1	Na	Na	-	-
GB_GCA_002415895.1	d__Bacteria;p__Chloroflexota;c__Anaerolineae;o__Caldilineales;f__Caldilineaceae;g__UBA5069;s__UBA5069 sp002415895	DIAV01000395.1_11	DIAV01000395.1	10105..11016 (-1)	304	OTHER	4	Fer4_5 (PF12801) + Fer4_5 (PF12801) + Fer4_10 (PF13237)	ferredoxin-type protein NapH (K02574)	Fer4_5 (PF12801)	Fer4_5
GB_GCA_002415895.1	d__Bacteria;p__Chloroflexota;c__Anaerolineae;o__Caldilineales;f__Caldilineaceae;g__UBA5069;s__UBA5069 sp002415895	DIAV01000395.1_12	DIAV01000395.1	11486..12400 (1)	305	OTHER	0	Trans_reg_C (PF00486) + BTAD (PF03704)	SARP family transcriptional regulator, regulator of embCAB operon (K22894)	-	-
RS_GCF_900143285.1	d__Bacteria;p__Firmicutes_B;c__Desulfitobacteriia;o__Desulfitobacteriales;f__Desulfitobacteriaceae;g__Desulfitobacterium;s__Desulfitobacterium chlororespirans	NZ_FRDN01000003.1_137	NZ_FRDN01000003.1	147112..147282 (-1)	57	OTHER	0	Na	Na	-	-
RS_GCF_900143285.1	d__Bacteria;p__Firmicutes_B;c__Desulfitobacteriia;o__Desulfitobacteriales;f__Desulfitobacteriaceae;g__Desulfitobacterium;s__Desulfitobacterium chlororespirans	NZ_FRDN01000003.1_138	NZ_FRDN01000003.1	147593..147910 (-1)	106	OTHER	0	NTP_transf_2 (PF01909)	uncharacterized protein (K07076)	-	-
RS_GCF_900143285.1	d__Bacteria;p__Firmicutes_B;c__Desulfitobacteriia;o__Desulfitobacteriales;f__Desulfitobacteriaceae;g__Desulfitobacterium;s__Desulfitobacterium chlororespirans	NZ_FRDN01000003.1_139	NZ_FRDN01000003.1	148174..149133 (1)	320	OTHER	0	Trigger_C (PF05698)	trigger factor (K03545)	-	-
RS_GCF_900143285.1	d__Bacteria;p__Firmicutes_B;c__Desulfitobacteriia;o__Desulfitobacteriales;f__Desulfitobacteriaceae;g__Desulfitobacterium;s__Desulfitobacterium chlororespirans	NZ_FRDN01000003.1_140	NZ_FRDN01000003.1	149282..150889 (-1)	536	OTHER	0	Cpn60_TCP1 (PF00118)	chaperonin GroEL (K04077)	-	-
RS_GCF_900143285.1	d__Bacteria;p__Firmicutes_B;c__Desulfitobacteriia;o__Desulfitobacteriales;f__Desulfitobacteriaceae;g__Desulfitobacterium;s__Desulfitobacterium chlororespirans	NZ_FRDN01000003.1_141	NZ_FRDN01000003.1	150900..151004 (-1)	35	OTHER	1	Na	Na	-	-
RS_GCF_900143285.1	d__Bacteria;p__Firmicutes_B;c__Desulfitobacteriia;o__Desulfitobacteriales;f__Desulfitobacteriaceae;g__Desulfitobacterium;s__Desulfitobacterium chlororespirans	NZ_FRDN01000003.1_142	NZ_FRDN01000003.1	150994..152175 (-1)	394	SP(Sec/SPI)	5	FMN_bind (PF04205) + Fer4_5 (PF12801) + Fer4_5 (PF12801)	NosR/NirI family transcriptional regulator, putative reductive dehalogenation system regulator (K21559)	Fmn_Bind (pplA),Fer4_5 (PF12801)	Fer4_5,OrganohalideReductase
RS_GCF_900143285.1	d__Bacteria;p__Firmicutes_B;c__Desulfitobacteriia;o__Desulfitobacteriales;f__Desulfitobacteriaceae;g__Desulfitobacterium;s__Desulfitobacterium chlororespirans	NZ_FRDN01000003.1_143	NZ_FRDN01000003.1	152229..153851 (-1)	541	OTHER	0	Cpn60_TCP1 (PF00118)	chaperonin GroEL (K04077)	-	-
RS_GCF_900143285.1	d__Bacteria;p__Firmicutes_B;c__Desulfitobacteriia;o__Desulfitobacteriales;f__Desulfitobacteriaceae;g__Desulfitobacterium;s__Desulfitobacterium chlororespirans	NZ_FRDN01000003.1_144	NZ_FRDN01000003.1	153851..154261 (-1)	137	OTHER	0	YlqD (PF11068)	Na	-	-
RS_GCF_900143285.1	d__Bacteria;p__Firmicutes_B;c__Desulfitobacteriia;o__Desulfitobacteriales;f__Desulfitobacteriaceae;g__Desulfitobacterium;s__Desulfitobacterium chlororespirans	NZ_FRDN01000003.1_145	NZ_FRDN01000003.1	154369..155067 (-1)	233	OTHER	0	cNMP_binding (PF00027) + HTH_Crp_2 (PF13545)	CRP/FNR family transcriptional regulator, reductive dehalogenation system regulator (K21558)	-	-
RS_GCF_900143285.1	d__Bacteria;p__Firmicutes_B;c__Desulfitobacteriia;o__Desulfitobacteriales;f__Desulfitobacteriaceae;g__Desulfitobacterium;s__Desulfitobacterium chlororespirans	NZ_FRDN01000003.1_146	NZ_FRDN01000003.1	155324..156694 (-1)	457	TAT(Tat/SPI)	0	TAT_signal (PF10518) + Dehalogenase (PF13486) + Fer4_7 (PF12838)	3-chloro-4-hydroxyphenylacetate reductive dehalogenase [EC:3.8.1.-] (K21566)	PceA (PF13486)	OrganohalideReductase
RS_GCF_900143285.1	d__Bacteria;p__Firmicutes_B;c__Desulfitobacteriia;o__Desulfitobacteriales;f__Desulfitobacteriaceae;g__Desulfitobacterium;s__Desulfitobacterium chlororespirans	NZ_FRDN01000003.1_147	NZ_FRDN01000003.1	156708..157013 (-1)	102	OTHER	3	EamA (PF00892)	membrane ancheor protein (K21565)	-	-
RS_GCF_900143285.1	d__Bacteria;p__Firmicutes_B;c__Desulfitobacteriia;o__Desulfitobacteriales;f__Desulfitobacteriaceae;g__Desulfitobacterium;s__Desulfitobacterium chlororespirans	NZ_FRDN01000003.1_148	NZ_FRDN01000003.1	157240..158592 (-1)	451	TAT(Tat/SPI)	0	TAT_signal (PF10518) + Dehalogenase (PF13486) + Fer4_16 (PF13484)	3-chloro-4-hydroxyphenylacetate reductive dehalogenase [EC:3.8.1.-] (K21566)	PceA (PF13486)	-
RS_GCF_900143285.1	d__Bacteria;p__Firmicutes_B;c__Desulfitobacteriia;o__Desulfitobacteriales;f__Desulfitobacteriaceae;g__Desulfitobacterium;s__Desulfitobacterium chlororespirans	NZ_FRDN01000003.1_149	NZ_FRDN01000003.1	158607..158915 (-1)	103	OTHER	3	Na	membrane ancheor protein (K21565)	-	-
RS_GCF_900143285.1	d__Bacteria;p__Firmicutes_B;c__Desulfitobacteriia;o__Desulfitobacteriales;f__Desulfitobacteriaceae;g__Desulfitobacterium;s__Desulfitobacterium chlororespirans	NZ_FRDN01000003.1_150	NZ_FRDN01000003.1	159074..159796 (-1)	241	OTHER	0	cNMP_binding (PF00027) + HTH_Crp_2 (PF13545)	CRP/FNR family transcriptional regulator, reductive dehalogenation system regulator (K21558)	-	-
RS_GCF_900143285.1	d__Bacteria;p__Firmicutes_B;c__Desulfitobacteriia;o__Desulfitobacteriales;f__Desulfitobacteriaceae;g__Desulfitobacterium;s__Desulfitobacterium chlororespirans	NZ_FRDN01000003.1_151	NZ_FRDN01000003.1	160107..161420 (1)	438	SP(Sec/SPI)	1	Big_2 (PF02368) + Big_2 (PF02368)	kappa-carrageenase [EC:3.2.1.83] (K20846) + kappa-carrageenase [EC:3.2.1.83] (K20846)	-	-
RS_GCF_005217565.1	d__Bacteria;p__Bacteroidota;c__Bacteroidia;o__Bacteroidales;f__Prolixibacteraceae;g__JC036;s__JC036 sp005217565	NZ_SJCO01000009.1_9	NZ_SJCO01000009.1	5329..6420 (-1)	364	OTHER	0	LANC_like (PF05147)	lantibiotic biosynthesis protein (K20484)	-	-
RS_GCF_005217565.1	d__Bacteria;p__Bacteroidota;c__Bacteroidia;o__Bacteroidales;f__Prolixibacteraceae;g__JC036;s__JC036 sp005217565	NZ_SJCO01000009.1_10	NZ_SJCO01000009.1	6983..9247 (-1)	755	SP(Sec/SPI)	0	Bac_rhamnosid_N (PF08531) + Bac_rhamnosid6H (PF17389) + Bac_rhamnosid_C (PF17390)	alpha-L-rhamnosidase [EC:3.2.1.40] (K05989)	-	-
RS_GCF_005217565.1	d__Bacteria;p__Bacteroidota;c__Bacteroidia;o__Bacteroidales;f__Prolixibacteraceae;g__JC036;s__JC036 sp005217565	NZ_SJCO01000009.1_11	NZ_SJCO01000009.1	9260..12346 (-1)	1029	SP(Sec/SPI)	0	DUF4838 (PF16126) + Glyco_hydro_20b (PF02838) + Glyco_hydro_20 (PF00728)	hexosaminidase [EC:3.2.1.52] (K12373)	-	-
RS_GCF_005217565.1	d__Bacteria;p__Bacteroidota;c__Bacteroidia;o__Bacteroidales;f__Prolixibacteraceae;g__JC036;s__JC036 sp005217565	NZ_SJCO01000009.1_12	NZ_SJCO01000009.1	13031..15124 (-1)	698	SP(Sec/SPI)	1	Glyco_hydro_20b (PF02838) + DUF4838 (PF16126)	alpha-glucuronidase [EC:3.2.1.139] (K01235)	-	-
RS_GCF_005217565.1	d__Bacteria;p__Bacteroidota;c__Bacteroidia;o__Bacteroidales;f__Prolixibacteraceae;g__JC036;s__JC036 sp005217565	NZ_SJCO01000009.1_13	NZ_SJCO01000009.1	15433..15528 (-1)	32	OTHER	1	Na	Na	-	-
RS_GCF_005217565.1	d__Bacteria;p__Bacteroidota;c__Bacteroidia;o__Bacteroidales;f__Prolixibacteraceae;g__JC036;s__JC036 sp005217565	NZ_SJCO01000009.1_14	NZ_SJCO01000009.1	15521..16675 (-1)	385	SP(Sec/SPI)	6	FMN_bind (PF04205) + Fer4_5 (PF12801) + Fer4_5 (PF12801)	NosR/NirI family transcriptional regulator, putative reductive dehalogenation system regulator (K21559)	Fmn_Bind (pplA),Fer4_5 (PF12801)	Fer4_5,OrganohalideReductase
RS_GCF_005217565.1	d__Bacteria;p__Bacteroidota;c__Bacteroidia;o__Bacteroidales;f__Prolixibacteraceae;g__JC036;s__JC036 sp005217565	NZ_SJCO01000009.1_15	NZ_SJCO01000009.1	16668..16961 (-1)	98	OTHER	3	Na	Na	-	-
RS_GCF_005217565.1	d__Bacteria;p__Bacteroidota;c__Bacteroidia;o__Bacteroidales;f__Prolixibacteraceae;g__JC036;s__JC036 sp005217565	NZ_SJCO01000009.1_16	NZ_SJCO01000009.1	16979..18400 (-1)	474	TAT(Tat/SPI)	0	TAT_signal (PF10518) + Dehalogenase (PF13486) + Fer4_16 (PF13484)	3-chloro-4-hydroxyphenylacetate reductive dehalogenase [EC:3.8.1.-] (K21566) + tetrachloroethene reductive dehalogenase [EC:1.21.99.5] (K21647) + tetrachloroethene reductive dehalogenase [EC:1.21.99.5] (K21647)	PceA (PF13486)	OrganohalideReductase
RS_GCF_005217565.1	d__Bacteria;p__Bacteroidota;c__Bacteroidia;o__Bacteroidales;f__Prolixibacteraceae;g__JC036;s__JC036 sp005217565	NZ_SJCO01000009.1_17	NZ_SJCO01000009.1	18618..19727 (1)	370	OTHER	7	HTH_18 (PF12833)	two-component system, response regulator YesN (K07720)	-	-
RS_GCF_005217565.1	d__Bacteria;p__Bacteroidota;c__Bacteroidia;o__Bacteroidales;f__Prolixibacteraceae;g__JC036;s__JC036 sp005217565	NZ_SJCO01000009.1_18	NZ_SJCO01000009.1	19814..20782 (-1)	323	OTHER	0	Amidohydro_2 (PF04909)	aminocarboxymuconate-semialdehyde decarboxylase [EC:4.1.1.45] (K03392)	-	-
RS_GCF_005217565.1	d__Bacteria;p__Bacteroidota;c__Bacteroidia;o__Bacteroidales;f__Prolixibacteraceae;g__JC036;s__JC036 sp005217565	NZ_SJCO01000009.1_19	NZ_SJCO01000009.1	20795..22516 (-1)	574	LIPO(Sec/SPII)	0	Amidohydro_3 (PF07969)	N-substituted formamide deformylase [EC:3.5.1.91] (K07047)	-	-
RS_GCF_005217565.1	d__Bacteria;p__Bacteroidota;c__Bacteroidia;o__Bacteroidales;f__Prolixibacteraceae;g__JC036;s__JC036 sp005217565	NZ_SJCO01000009.1_20	NZ_SJCO01000009.1	22829..23425 (-1)	199	OTHER	0	cNMP_binding (PF00027) + HTH_Crp_2 (PF13545)	CRP/FNR family transcriptional regulator, anaerobic regulatory protein (K21562)	-	-
RS_GCF_005217565.1	d__Bacteria;p__Bacteroidota;c__Bacteroidia;o__Bacteroidales;f__Prolixibacteraceae;g__JC036;s__JC036 sp005217565	NZ_SJCO01000009.1_21	NZ_SJCO01000009.1	23667..24110 (-1)	148	OTHER	0	Acetyltransf_7 (PF13508)	putative acetyltransferase [EC:2.3.1.-] (K03827)	-	-
RS_GCF_001889305.1	d__Bacteria;p__Chloroflexota;c__Dehalococcoidia;o__Dehalococcoidales;f__Dehalococcoidaceae;g__Dehalococcoides;s__Dehalococcoides mccartyi_A	NZ_CP013074.1_344	NZ_CP013074.1	325086..326270 (-1)	395	OTHER	0	HI0933_like (PF03486)	3-dehydro-bile acid Delta4,6-reductase [EC:1.3.1.114] (K07007)	-	-
RS_GCF_001889305.1	d__Bacteria;p__Chloroflexota;c__Dehalococcoidia;o__Dehalococcoidales;f__Dehalococcoidaceae;g__Dehalococcoides;s__Dehalococcoides mccartyi_A	NZ_CP013074.1_345	NZ_CP013074.1	326468..326812 (-1)	115	OTHER	2	zinc_ribbon_2 (PF13240)	F420H2 dehydrogenase subunit M [EC:1.5.98.3] (K22168) + membrane-associated protein TcaA (K21463)	-	-
RS_GCF_001889305.1	d__Bacteria;p__Chloroflexota;c__Dehalococcoidia;o__Dehalococcoidales;f__Dehalococcoidaceae;g__Dehalococcoides;s__Dehalococcoides mccartyi_A	NZ_CP013074.1_346	NZ_CP013074.1	327165..327488 (-1)	108	OTHER	2	zinc_ribbon_2 (PF13240) + TM2 (PF05154)	endoribonuclease Nob1 [EC:3.1.-.-] (K07060)	-	-
RS_GCF_001889305.1	d__Bacteria;p__Chloroflexota;c__Dehalococcoidia;o__Dehalococcoidales;f__Dehalococcoidaceae;g__Dehalococcoides;s__Dehalococcoides mccartyi_A	NZ_CP013074.1_347	NZ_CP013074.1	328026..329987 (1)	654	SP(Sec/SPI)	1	DUF11 (PF01345)	Na	-	-
RS_GCF_001889305.1	d__Bacteria;p__Chloroflexota;c__Dehalococcoidia;o__Dehalococcoidales;f__Dehalococcoidaceae;g__Dehalococcoides;s__Dehalococcoides mccartyi_A	NZ_CP013074.1_348	NZ_CP013074.1	330729..331202 (-1)	158	LIPO(Sec/SPII)	1	Na	Na	-	-
RS_GCF_001889305.1	d__Bacteria;p__Chloroflexota;c__Dehalococcoidia;o__Dehalococcoidales;f__Dehalococcoidaceae;g__Dehalococcoides;s__Dehalococcoides mccartyi_A	NZ_CP013074.1_349	NZ_CP013074.1	331279..332475 (-1)	399	SP(Sec/SPI)	6	FMN_bind (PF04205) + Fer4_5 (PF12801) + Fer4_5 (PF12801)	NosR/NirI family transcriptional regulator, putative reductive dehalogenation system regulator (K21559)	Fmn_Bind (pplA),Fer4_5 (PF12801)	Fer4_5,OrganohalideReductase
RS_GCF_001889305.1	d__Bacteria;p__Chloroflexota;c__Dehalococcoidia;o__Dehalococcoidales;f__Dehalococcoidaceae;g__Dehalococcoides;s__Dehalococcoides mccartyi_A	NZ_CP013074.1_350	NZ_CP013074.1	332538..332828 (-1)	97	OTHER	3	Na	Na	-	-
RS_GCF_001889305.1	d__Bacteria;p__Chloroflexota;c__Dehalococcoidia;o__Dehalococcoidales;f__Dehalococcoidaceae;g__Dehalococcoides;s__Dehalococcoides mccartyi_A	NZ_CP013074.1_351	NZ_CP013074.1	332859..334421 (-1)	521	TAT(Tat/SPI)	1	TAT_signal (PF10518) + Dehalogenase (PF13486) + Fer4_16 (PF13484)	tetrachloroethene reductive dehalogenase [EC:1.21.99.5] (K21647)	PceA (PF13486)	OrganohalideReductase
RS_GCF_001889305.1	d__Bacteria;p__Chloroflexota;c__Dehalococcoidia;o__Dehalococcoidales;f__Dehalococcoidaceae;g__Dehalococcoides;s__Dehalococcoides mccartyi_A	NZ_CP013074.1_352	NZ_CP013074.1	334749..335027 (1)	93	OTHER	0	Na	Na	-	-
RS_GCF_001889305.1	d__Bacteria;p__Chloroflexota;c__Dehalococcoidia;o__Dehalococcoidales;f__Dehalococcoidaceae;g__Dehalococcoides;s__Dehalococcoides mccartyi_A	NZ_CP013074.1_353	NZ_CP013074.1	336085..336756 (-1)	224	OTHER	0	Response_reg (PF00072) + Trans_reg_C (PF00486)	two-component system, OmpR family, response regulator VicR (K07668)	-	-
RS_GCF_001889305.1	d__Bacteria;p__Chloroflexota;c__Dehalococcoidia;o__Dehalococcoidales;f__Dehalococcoidaceae;g__Dehalococcoides;s__Dehalococcoides mccartyi_A	NZ_CP013074.1_354	NZ_CP013074.1	336765..338045 (-1)	427	OTHER	0	PAS_8 (PF13188) + HisKA (PF00512) + HATPase_c (PF02518)	two-component system, sensor histidine kinase and response regulator [EC:2.7.13.3] (K11527)	-	-
RS_GCF_001889305.1	d__Bacteria;p__Chloroflexota;c__Dehalococcoidia;o__Dehalococcoidales;f__Dehalococcoidaceae;g__Dehalococcoides;s__Dehalococcoides mccartyi_A	NZ_CP013074.1_355	NZ_CP013074.1	338401..338994 (1)	198	OTHER	0	CxxCxxCC (PF03692)	uncharacterized protein (K06940)	-	-
RS_GCF_001889305.1	d__Bacteria;p__Chloroflexota;c__Dehalococcoidia;o__Dehalococcoidales;f__Dehalococcoidaceae;g__Dehalococcoides;s__Dehalococcoides mccartyi_A	NZ_CP013074.1_356	NZ_CP013074.1	339324..340001 (-1)	226	OTHER	0	Response_reg (PF00072) + Trans_reg_C (PF00486)	two-component system, OmpR family, KDP operon response regulator KdpE (K07667)	-	-
GB_GCA_002699585.1	d__Bacteria;p__Chloroflexota;c__Anaerolineae;o__SBR1031;f__A4b;g__GCA-2699585;s__GCA-2699585 sp002699585	PABP01000036.1_41	PABP01000036.1	35350..36123 (1)	258	SP(Sec/SPI)	1	SIMPL (PF04402)	uncharacterized protein (K09807)	-	-
GB_GCA_002699585.1	d__Bacteria;p__Chloroflexota;c__Anaerolineae;o__SBR1031;f__A4b;g__GCA-2699585;s__GCA-2699585 sp002699585	PABP01000036.1_42	PABP01000036.1	36255..36764 (-1)	170	SP(Sec/SPI)	0	Na	Na	-	-
GB_GCA_002699585.1	d__Bacteria;p__Chloroflexota;c__Anaerolineae;o__SBR1031;f__A4b;g__GCA-2699585;s__GCA-2699585 sp002699585	PABP01000036.1_43	PABP01000036.1	36958..37347 (-1)	130	OTHER	0	Na	Na	-	-
GB_GCA_002699585.1	d__Bacteria;p__Chloroflexota;c__Anaerolineae;o__SBR1031;f__A4b;g__GCA-2699585;s__GCA-2699585 sp002699585	PABP01000036.1_44	PABP01000036.1	37521..38492 (-1)	324	OTHER	0	ApbE (PF02424)	FAD:protein FMN transferase [EC:2.7.1.180] (K03734)	-	-
GB_GCA_002699585.1	d__Bacteria;p__Chloroflexota;c__Anaerolineae;o__SBR1031;f__A4b;g__GCA-2699585;s__GCA-2699585 sp002699585	PABP01000036.1_45	PABP01000036.1	38573..38899 (-1)	109	SP(Sec/SPI)	1	Na	Na	-	-
GB_GCA_002699585.1	d__Bacteria;p__Chloroflexota;c__Anaerolineae;o__SBR1031;f__A4b;g__GCA-2699585;s__GCA-2699585 sp002699585	PABP01000036.1_46	PABP01000036.1	38857..40095 (-1)	413	SP(Sec/SPI)	6	FMN_bind (PF04205) + Fer4_5 (PF12801) + Fer4_5 (PF12801)	NosR/NirI family transcriptional regulator, putative reductive dehalogenation system regulator (K21559)	Fmn_Bind (pplA),Fer4_5 (PF12801)	Fer4_5,OrganohalideReductase
GB_GCA_002699585.1	d__Bacteria;p__Chloroflexota;c__Anaerolineae;o__SBR1031;f__A4b;g__GCA-2699585;s__GCA-2699585 sp002699585	PABP01000036.1_47	PABP01000036.1	40193..40459 (-1)	89	OTHER	3	Na	Na	-	-
GB_GCA_002699585.1	d__Bacteria;p__Chloroflexota;c__Anaerolineae;o__SBR1031;f__A4b;g__GCA-2699585;s__GCA-2699585 sp002699585	PABP01000036.1_48	PABP01000036.1	40490..41869 (-1)	460	TAT(Tat/SPI)	0	Dehalogenase (PF13486) + Fer4_16 (PF13484)	tetrachloroethene reductive dehalogenase [EC:1.21.99.5] (K21647)	PceA (PF13486)	OrganohalideReductase
GB_GCA_002699585.1	d__Bacteria;p__Chloroflexota;c__Anaerolineae;o__SBR1031;f__A4b;g__GCA-2699585;s__GCA-2699585 sp002699585	PABP01000036.1_49	PABP01000036.1	41940..42185 (-1)	82	OTHER	0	Zn-ribbon_8 (PF09723)	DNA replication licensing factor MCM4 [EC:3.6.4.12] (K02212)	-	-
GB_GCA_002699585.1	d__Bacteria;p__Chloroflexota;c__Anaerolineae;o__SBR1031;f__A4b;g__GCA-2699585;s__GCA-2699585 sp002699585	PABP01000036.1_50	PABP01000036.1	42531..43913 (-1)	461	TAT(Tat/SPI)	1	Dehalogenase (PF13486) + Fer4_16 (PF13484)	tetrachloroethene reductive dehalogenase [EC:1.21.99.5] (K21647)	PceA (PF13486)	OrganohalideReductase
GB_GCA_002699585.1	d__Bacteria;p__Chloroflexota;c__Anaerolineae;o__SBR1031;f__A4b;g__GCA-2699585;s__GCA-2699585 sp002699585	PABP01000036.1_51	PABP01000036.1	43917..44255 (-1)	113	OTHER	2	Na	Na	-	-
GB_GCA_002699585.1	d__Bacteria;p__Chloroflexota;c__Anaerolineae;o__SBR1031;f__A4b;g__GCA-2699585;s__GCA-2699585 sp002699585	PABP01000036.1_52	PABP01000036.1	44252..44920 (-1)	223	OTHER	0	Response_reg (PF00072) + GerE (PF00196)	two-component system, NarL family, response regulator NreC (K07696)	-	-
GB_GCA_002699585.1	d__Bacteria;p__Chloroflexota;c__Anaerolineae;o__SBR1031;f__A4b;g__GCA-2699585;s__GCA-2699585 sp002699585	PABP01000036.1_53	PABP01000036.1	44930..46576 (-1)	549	OTHER	2	HAMP (PF00672) + GAF (PF01590) + HisKA_3 (PF07730) + HATPase_c (PF02518)	two-component system, NtrC family, nitrogen regulation sensor histidine kinase NtrY [EC:2.7.13.3] (K13598) + two-component system, NarL family, sensor histidine kinase NreB [EC:2.7.13.3] (K07683)	-	-
GB_GCA_002699585.1	d__Bacteria;p__Chloroflexota;c__Anaerolineae;o__SBR1031;f__A4b;g__GCA-2699585;s__GCA-2699585 sp002699585	PABP01000036.1_54	PABP01000036.1	46694..48337 (-1)	548	SP(Sec/SPI)	0	SH3_3 (PF08239)	Na	-	-
GB_GCA_002699585.1	d__Bacteria;p__Chloroflexota;c__Anaerolineae;o__SBR1031;f__A4b;g__GCA-2699585;s__GCA-2699585 sp002699585	PABP01000036.1_55	PABP01000036.1	48569..52720 (1)	1384	SP(Sec/SPI)	1	Na	tricorn protease [EC:3.4.21.-] (K08676) + WD repeat-containing protein 26 (K22382)	-	-
RS_GCF_000018025.1	d__Bacteria;p__Proteobacteria;c__Gammaproteobacteria;o__Enterobacterales;f__Shewanellaceae;g__Shewanella;s__Shewanella sediminis	NC_009831.1_3880	NC_009831.1	4584670..4585395 (1)	242	OTHER	0	ABC_tran (PF00005)	polar amino acid transport system ATP-binding protein [EC:7.4.2.1] (K02028)	-	-
RS_GCF_000018025.1	d__Bacteria;p__Proteobacteria;c__Gammaproteobacteria;o__Enterobacterales;f__Shewanellaceae;g__Shewanella;s__Shewanella sediminis	NC_009831.1_3881	NC_009831.1	4585578..4586237 (-1)	220	SP(Sec/SPI)	0	Na	Na	-	-
RS_GCF_000018025.1	d__Bacteria;p__Proteobacteria;c__Gammaproteobacteria;o__Enterobacterales;f__Shewanellaceae;g__Shewanella;s__Shewanella sediminis	NC_009831.1_3882	NC_009831.1	4586599..4586964 (-1)	122	OTHER	0	Response_reg (PF00072)	twitching motility two-component system response regulator PilH (K02658)	-	-
RS_GCF_000018025.1	d__Bacteria;p__Proteobacteria;c__Gammaproteobacteria;o__Enterobacterales;f__Shewanellaceae;g__Shewanella;s__Shewanella sediminis	NC_009831.1_3883	NC_009831.1	4587335..4587988 (1)	218	OTHER	0	DUF1707 (PF08044) + DUF2154 (PF09922)	lia operon protein LiaF (K11622)	-	-
RS_GCF_000018025.1	d__Bacteria;p__Proteobacteria;c__Gammaproteobacteria;o__Enterobacterales;f__Shewanellaceae;g__Shewanella;s__Shewanella sediminis	NC_009831.1_3884	NC_009831.1	4588084..4588338 (-1)	85	OTHER	1	Na	Na	-	-
RS_GCF_000018025.1	d__Bacteria;p__Proteobacteria;c__Gammaproteobacteria;o__Enterobacterales;f__Shewanellaceae;g__Shewanella;s__Shewanella sediminis	NC_009831.1_3885	NC_009831.1	4588364..4591249 (-1)	962	SP(Sec/SPI)	5	FMN_bind (PF04205) + Fer4_5 (PF12801) + Fer4_5 (PF12801) + Flavodoxin_1 (PF00258) + FAD_binding_1 (PF00667) + NAD_binding_1 (PF00175)	Na+-transporting NADH:ubiquinone oxidoreductase subunit C [EC:7.2.1.1] (K00348) + sulfite reductase (NADPH) flavoprotein alpha-component [EC:1.8.1.2] (K00380)	Fmn_Bind (pplA),Fer4_5 (PF12801)	Fer4_5,OrganohalideReductase
RS_GCF_000018025.1	d__Bacteria;p__Proteobacteria;c__Gammaproteobacteria;o__Enterobacterales;f__Shewanellaceae;g__Shewanella;s__Shewanella sediminis	NC_009831.1_3886	NC_009831.1	4591482..4591766 (-1)	95	OTHER	3	Na	Na	-	-
RS_GCF_000018025.1	d__Bacteria;p__Proteobacteria;c__Gammaproteobacteria;o__Enterobacterales;f__Shewanellaceae;g__Shewanella;s__Shewanella sediminis	NC_009831.1_3887	NC_009831.1	4591769..4593175 (-1)	469	TAT(Tat/SPI)	1	Dehalogenase (PF13486) + Fer4_16 (PF13484)	tetrachloroethene reductive dehalogenase [EC:1.21.99.5] (K21647)	PceA (PF13486)	OrganohalideReductase
RS_GCF_000018025.1	d__Bacteria;p__Proteobacteria;c__Gammaproteobacteria;o__Enterobacterales;f__Shewanellaceae;g__Shewanella;s__Shewanella sediminis	NC_009831.1_3888	NC_009831.1	4593262..4594233 (-1)	324	OTHER	0	HTH_1 (PF00126) + LysR_substrate (PF03466)	LysR family transcriptional regulator, transcriptional activator AphB (K10918)	-	-
RS_GCF_000018025.1	d__Bacteria;p__Proteobacteria;c__Gammaproteobacteria;o__Enterobacterales;f__Shewanellaceae;g__Shewanella;s__Shewanella sediminis	NC_009831.1_3889	NC_009831.1	4594379..4594525 (1)	49	OTHER	0	Na	Na	-	-
RS_GCF_000018025.1	d__Bacteria;p__Proteobacteria;c__Gammaproteobacteria;o__Enterobacterales;f__Shewanellaceae;g__Shewanella;s__Shewanella sediminis	NC_009831.1_3890	NC_009831.1	4594648..4595529 (1)	294	OTHER	0	Pirin (PF02678) + Pirin_C (PF05726)	quercetin 2,3-dioxygenase [EC:1.13.11.24] (K06911)	-	-
RS_GCF_000018025.1	d__Bacteria;p__Proteobacteria;c__Gammaproteobacteria;o__Enterobacterales;f__Shewanellaceae;g__Shewanella;s__Shewanella sediminis	NC_009831.1_3891	NC_009831.1	4595762..4597243 (-1)	494	OTHER	0	UPF0061 (PF02696)	uncharacterized protein (K08997)	-	-
RS_GCF_000018025.1	d__Bacteria;p__Proteobacteria;c__Gammaproteobacteria;o__Enterobacterales;f__Shewanellaceae;g__Shewanella;s__Shewanella sediminis	NC_009831.1_3892	NC_009831.1	4597638..4598702 (1)	355	OTHER	0	Lactamase_B (PF00753) + Rhodanese (PF00581)	hydroxyacylglutathione hydrolase [EC:3.1.2.6] (K01069)	-	-
GB_GCA_001005265.1	d__Bacteria;p__Chloroflexota;c__Dehalococcoidia;o__Dehalococcoidales;f__Dehalococcoidaceae;g__Dehalogenimonas;s__Dehalogenimonas sp001005265	CP011392.1_1691	CP011392.1	1684948..1685790 (1)	281	SP(Sec/SPI)	1	Na	Na	-	-
GB_GCA_001005265.1	d__Bacteria;p__Chloroflexota;c__Dehalococcoidia;o__Dehalococcoidales;f__Dehalococcoidaceae;g__Dehalogenimonas;s__Dehalogenimonas sp001005265	CP011392.1_1692	CP011392.1	1686560..1687516 (1)	319	OTHER	0	AIRS (PF00586) + AIRS_C (PF02769)	selenide, water dikinase [EC:2.7.9.3] (K01008)	-	-
GB_GCA_001005265.1	d__Bacteria;p__Chloroflexota;c__Dehalococcoidia;o__Dehalococcoidales;f__Dehalococcoidaceae;g__Dehalogenimonas;s__Dehalogenimonas sp001005265	CP011392.1_1693	CP011392.1	1687929..1689308 (1)	460	OTHER	0	Se-cys_synth_N (PF12390) + SelA (PF03841)	L-seryl-tRNA(Ser) seleniumtransferase [EC:2.9.1.1] (K01042)	-	-
GB_GCA_001005265.1	d__Bacteria;p__Chloroflexota;c__Dehalococcoidia;o__Dehalococcoidales;f__Dehalococcoidaceae;g__Dehalogenimonas;s__Dehalogenimonas sp001005265	CP011392.1_1694	CP011392.1	1689312..1691195 (1)	628	OTHER	0	GTP_EFTU (PF00009) + GTP_EFTU_D2 (PF03144) + SelB-wing_2 (PF09106) + SelB-wing_3 (PF09107)	selenocysteine-specific elongation factor (K03833)	-	-
GB_GCA_001005265.1	d__Bacteria;p__Chloroflexota;c__Dehalococcoidia;o__Dehalococcoidales;f__Dehalococcoidaceae;g__Dehalogenimonas;s__Dehalogenimonas sp001005265	CP011392.1_1695	CP011392.1	1691260..1691481 (-1)	74	SP(Sec/SPI)	1	Na	Na	-	-
GB_GCA_001005265.1	d__Bacteria;p__Chloroflexota;c__Dehalococcoidia;o__Dehalococcoidales;f__Dehalococcoidaceae;g__Dehalogenimonas;s__Dehalogenimonas sp001005265	CP011392.1_1696	CP011392.1	1691520..1692548 (-1)	343	TAT(Tat/SPI)	0	ApbE (PF02424)	FAD:protein FMN transferase [EC:2.7.1.180] (K03734)	ApbE (fmnB)	Fer4_5,OrganohalideReductase
GB_GCA_001005265.1	d__Bacteria;p__Chloroflexota;c__Dehalococcoidia;o__Dehalococcoidales;f__Dehalococcoidaceae;g__Dehalogenimonas;s__Dehalogenimonas sp001005265	CP011392.1_1697	CP011392.1	1692573..1694351 (-1)	593	OTHER	1	Fer4 (PF00037) + Fer4_20 (PF14691) + Pyr_redox_2 (PF07992) + Fer4 (PF00037)	formate dehydrogenase (NADP+) beta subunit [EC:1.17.1.10] (K15022) + formate dehydrogenase (NADP+) beta subunit [EC:1.17.1.10] (K15022) + F420H2 dehydrogenase subunit I [EC:1.5.98.3] (K22164)	-	-
GB_GCA_001005265.1	d__Bacteria;p__Chloroflexota;c__Dehalococcoidia;o__Dehalococcoidales;f__Dehalococcoidaceae;g__Dehalogenimonas;s__Dehalogenimonas sp001005265	CP011392.1_1698	CP011392.1	1694373..1695566 (-1)	398	OTHER	6	FMN_bind (PF04205) + Fer4_5 (PF12801) + Fer4_5 (PF12801)	NosR/NirI family transcriptional regulator, putative reductive dehalogenation system regulator (K21559)	Fer4_5 (PF12801)	Fer4_5
GB_GCA_001005265.1	d__Bacteria;p__Chloroflexota;c__Dehalococcoidia;o__Dehalococcoidales;f__Dehalococcoidaceae;g__Dehalogenimonas;s__Dehalogenimonas sp001005265	CP011392.1_1699	CP011392.1	1696534..1698129 (1)	532	TAT(Tat/SPI)	0	TAT_signal (PF10518) + Dehalogenase (PF13486) + Fer4 (PF00037)	3-chloro-4-hydroxyphenylacetate reductive dehalogenase [EC:3.8.1.-] (K21566)	PceA (PF13486)	OrganohalideReductase
GB_GCA_001005265.1	d__Bacteria;p__Chloroflexota;c__Dehalococcoidia;o__Dehalococcoidales;f__Dehalococcoidaceae;g__Dehalogenimonas;s__Dehalogenimonas sp001005265	CP011392.1_1700	CP011392.1	1698598..1700193 (1)	532	TAT(Tat/SPI)	1	TAT_signal (PF10518) + Dehalogenase (PF13486)	3-chloro-4-hydroxyphenylacetate reductive dehalogenase [EC:3.8.1.-] (K21566)	PceA (PF13486)	OrganohalideReductase
GB_GCA_001005265.1	d__Bacteria;p__Chloroflexota;c__Dehalococcoidia;o__Dehalococcoidales;f__Dehalococcoidaceae;g__Dehalogenimonas;s__Dehalogenimonas sp001005265	CP011392.1_1701	CP011392.1	1700308..1701027 (1)	240	OTHER	0	CxxCxxCC (PF03692)	uncharacterized protein (K06940)	-	-
GB_GCA_001005265.1	d__Bacteria;p__Chloroflexota;c__Dehalococcoidia;o__Dehalococcoidales;f__Dehalococcoidaceae;g__Dehalogenimonas;s__Dehalogenimonas sp001005265	CP011392.1_1702	CP011392.1	1701070..1701198 (-1)	43	OTHER	1	Na	Na	-	-
GB_GCA_001005265.1	d__Bacteria;p__Chloroflexota;c__Dehalococcoidia;o__Dehalococcoidales;f__Dehalococcoidaceae;g__Dehalogenimonas;s__Dehalogenimonas sp001005265	CP011392.1_1703	CP011392.1	1701144..1702370 (-1)	409	SP(Sec/SPI)	6	FMN_bind (PF04205) + Fer4_5 (PF12801) + Fer4_5 (PF12801)	NosR/NirI family transcriptional regulator, putative reductive dehalogenation system regulator (K21559)	Fmn_Bind (pplA),Fer4_5 (PF12801)	Fer4_5,OrganohalideReductase
GB_GCA_001005265.1	d__Bacteria;p__Chloroflexota;c__Dehalococcoidia;o__Dehalococcoidales;f__Dehalococcoidaceae;g__Dehalogenimonas;s__Dehalogenimonas sp001005265	CP011392.1_1704	CP011392.1	1702540..1703277 (-1)	246	OTHER	6	TatC (PF00902)	sec-independent protein translocase protein TatC (K03118)	-	-
GB_GCA_001005265.1	d__Bacteria;p__Chloroflexota;c__Dehalococcoidia;o__Dehalococcoidales;f__Dehalococcoidaceae;g__Dehalogenimonas;s__Dehalogenimonas sp001005265	CP011392.1_1705	CP011392.1	1703309..1703563 (-1)	85	OTHER	1	TatA_B_E (PF02416)	sec-independent protein translocase protein TatB (K03117)	-	-
GB_GCA_001005265.1	d__Bacteria;p__Chloroflexota;c__Dehalococcoidia;o__Dehalococcoidales;f__Dehalococcoidaceae;g__Dehalogenimonas;s__Dehalogenimonas sp001005265	CP011392.1_1706	CP011392.1	1703619..1703858 (-1)	80	OTHER	1	TatA_B_E (PF02416)	sec-independent protein translocase protein TatA (K03116)	-	-
GB_GCA_001005265.1	d__Bacteria;p__Chloroflexota;c__Dehalococcoidia;o__Dehalococcoidales;f__Dehalococcoidaceae;g__Dehalogenimonas;s__Dehalogenimonas sp001005265	CP011392.1_1707	CP011392.1	1703913..1704170 (-1)	86	SP(Sec/SPI)	1	TatA_B_E (PF02416)	sec-independent protein translocase protein TatA (K03116)	-	-
GB_GCA_001005265.1	d__Bacteria;p__Chloroflexota;c__Dehalococcoidia;o__Dehalococcoidales;f__Dehalococcoidaceae;g__Dehalogenimonas;s__Dehalogenimonas sp001005265	CP011392.1_1708	CP011392.1	1704400..1705938 (-1)	513	OTHER	1	RNase_Y_N (PF12072) + KH_1 (PF00013) + HD (PF01966)	ribonucrease Y [EC:3.1.-.-] (K18682)	-	-
RS_GCF_000011905.1	d__Bacteria;p__Chloroflexota;c__Dehalococcoidia;o__Dehalococcoidales;f__Dehalococcoidaceae;g__Dehalococcoides;s__Dehalococcoides mccartyi	NC_002936.3_225	NC_002936.3	221882..222133 (-1)	84	OTHER	1	zinc_ribbon_2 (PF13240)	endoribonuclease Nob1 [EC:3.1.-.-] (K07060)	-	-
RS_GCF_000011905.1	d__Bacteria;p__Chloroflexota;c__Dehalococcoidia;o__Dehalococcoidales;f__Dehalococcoidaceae;g__Dehalococcoides;s__Dehalococcoides mccartyi	NC_002936.3_226	NC_002936.3	222217..222540 (-1)	108	OTHER	2	zinc_ribbon_2 (PF13240) + TM2 (PF05154)	membrane-associated protein TcaA (K21463)	-	-
RS_GCF_000011905.1	d__Bacteria;p__Chloroflexota;c__Dehalococcoidia;o__Dehalococcoidales;f__Dehalococcoidaceae;g__Dehalococcoides;s__Dehalococcoides mccartyi	NC_002936.3_227	NC_002936.3	222756..223439 (-1)	228	OTHER	0	Response_reg (PF00072) + Trans_reg_C (PF00486)	two-component system, OmpR family, KDP operon response regulator KdpE (K07667)	-	-
RS_GCF_000011905.1	d__Bacteria;p__Chloroflexota;c__Dehalococcoidia;o__Dehalococcoidales;f__Dehalococcoidaceae;g__Dehalococcoides;s__Dehalococcoides mccartyi	NC_002936.3_228	NC_002936.3	223420..225243 (-1)	608	OTHER	0	DUF1638 (PF07796) + PAS_3 (PF08447) + HisKA (PF00512) + HATPase_c (PF02518)	two-component system, OmpR family, phosphate regulon sensor histidine kinase PhoR [EC:2.7.13.3] (K07636)	-	-
RS_GCF_000011905.1	d__Bacteria;p__Chloroflexota;c__Dehalococcoidia;o__Dehalococcoidales;f__Dehalococcoidaceae;g__Dehalococcoides;s__Dehalococcoides mccartyi	NC_002936.3_229	NC_002936.3	225245..225847 (-1)	201	OTHER	0	Na	Na	-	-
RS_GCF_000011905.1	d__Bacteria;p__Chloroflexota;c__Dehalococcoidia;o__Dehalococcoidales;f__Dehalococcoidaceae;g__Dehalococcoides;s__Dehalococcoides mccartyi	NC_002936.3_230	NC_002936.3	226290..227762 (1)	491	TAT(Tat/SPI)	0	TAT_signal (PF10518) + Dehalogenase (PF13486) + Fer4_16 (PF13484)	tetrachloroethene reductive dehalogenase [EC:1.21.99.5] (K21647)	PceA (PF13486)	OrganohalideReductase
RS_GCF_000011905.1	d__Bacteria;p__Chloroflexota;c__Dehalococcoidia;o__Dehalococcoidales;f__Dehalococcoidaceae;g__Dehalococcoides;s__Dehalococcoides mccartyi	NC_002936.3_231	NC_002936.3	227801..228079 (1)	93	OTHER	3	Na	Na	-	-
RS_GCF_000011905.1	d__Bacteria;p__Chloroflexota;c__Dehalococcoidia;o__Dehalococcoidales;f__Dehalococcoidaceae;g__Dehalococcoides;s__Dehalococcoides mccartyi	NC_002936.3_232	NC_002936.3	228256..229476 (1)	407	SP(Sec/SPI)	6	FMN_bind (PF04205) + Fer4_5 (PF12801) + Fer4_5 (PF12801)	NosR/NirI family transcriptional regulator, putative reductive dehalogenation system regulator (K21559)	Fmn_Bind (pplA),Fer4_5 (PF12801)	Fer4_5,OrganohalideReductase
RS_GCF_000011905.1	d__Bacteria;p__Chloroflexota;c__Dehalococcoidia;o__Dehalococcoidales;f__Dehalococcoidaceae;g__Dehalococcoides;s__Dehalococcoides mccartyi	NC_002936.3_233	NC_002936.3	229422..229562 (1)	47	OTHER	1	Na	Na	-	-
RS_GCF_000011905.1	d__Bacteria;p__Chloroflexota;c__Dehalococcoidia;o__Dehalococcoidales;f__Dehalococcoidaceae;g__Dehalococcoides;s__Dehalococcoides mccartyi	NC_002936.3_234	NC_002936.3	229609..230361 (1)	251	OTHER	0	Diphthami_syn_2 (PF01902)	diphthine-ammonia ligase [EC:6.3.1.14] (K06927)	-	-
RS_GCF_000011905.1	d__Bacteria;p__Chloroflexota;c__Dehalococcoidia;o__Dehalococcoidales;f__Dehalococcoidaceae;g__Dehalococcoides;s__Dehalococcoides mccartyi	NC_002936.3_235	NC_002936.3	230364..231110 (1)	249	OTHER	0	Radical_SAM (PF04055)	pyruvate formate lyase activating enzyme [EC:1.97.1.4] (K04069)	-	-
RS_GCF_000011905.1	d__Bacteria;p__Chloroflexota;c__Dehalococcoidia;o__Dehalococcoidales;f__Dehalococcoidaceae;g__Dehalococcoides;s__Dehalococcoides mccartyi	NC_002936.3_236	NC_002936.3	231115..231837 (1)	241	OTHER	0	TP_methylase (PF00590)	cobalt-precorrin-7 (C5)-methyltransferase [EC:2.1.1.289] (K03399)	-	-
RS_GCF_000011905.1	d__Bacteria;p__Chloroflexota;c__Dehalococcoidia;o__Dehalococcoidales;f__Dehalococcoidaceae;g__Dehalococcoides;s__Dehalococcoides mccartyi	NC_002936.3_237	NC_002936.3	231853..232677 (1)	275	OTHER	0	Radical_SAM (PF04055)	pyruvate formate lyase activating enzyme [EC:1.97.1.4] (K04069)	-	-
RS_GCF_000011905.1	d__Bacteria;p__Chloroflexota;c__Dehalococcoidia;o__Dehalococcoidales;f__Dehalococcoidaceae;g__Dehalococcoides;s__Dehalococcoides mccartyi	NC_002936.3_299	NC_002936.3	288484..289764 (-1)	427	OTHER	0	PAS_3 (PF08447) + HisKA (PF00512) + HATPase_c (PF02518)	two-component system, sporulation sensor kinase A [EC:2.7.13.3] (K02491) + two-component system, OmpR family, sensor histidine kinase VicK [EC:2.7.13.3] (K07652)	-	-
RS_GCF_000011905.1	d__Bacteria;p__Chloroflexota;c__Dehalococcoidia;o__Dehalococcoidales;f__Dehalococcoidaceae;g__Dehalococcoides;s__Dehalococcoides mccartyi	NC_002936.3_300	NC_002936.3	290049..291593 (1)	515	TAT(Tat/SPI)	1	TAT_signal (PF10518) + Dehalogenase (PF13486) + Fer4_16 (PF13484)	tetrachloroethene reductive dehalogenase [EC:1.21.99.5] (K21647)	PceA (PF13486)	-
RS_GCF_000011905.1	d__Bacteria;p__Chloroflexota;c__Dehalococcoidia;o__Dehalococcoidales;f__Dehalococcoidaceae;g__Dehalococcoides;s__Dehalococcoides mccartyi	NC_002936.3_301	NC_002936.3	291617..291889 (1)	91	OTHER	3	DUF981 (PF06168)	Na	-	-
RS_GCF_000011905.1	d__Bacteria;p__Chloroflexota;c__Dehalococcoidia;o__Dehalococcoidales;f__Dehalococcoidaceae;g__Dehalococcoides;s__Dehalococcoides mccartyi	NC_002936.3_302	NC_002936.3	291965..292636 (-1)	224	OTHER	0	Response_reg (PF00072) + Trans_reg_C (PF00486)	two-component system, OmpR family, response regulator VicR (K07668)	-	-
RS_GCF_000011905.1	d__Bacteria;p__Chloroflexota;c__Dehalococcoidia;o__Dehalococcoidales;f__Dehalococcoidaceae;g__Dehalococcoides;s__Dehalococcoides mccartyi	NC_002936.3_303	NC_002936.3	292640..293818 (-1)	393	OTHER	0	PAS_9 (PF13426) + HisKA (PF00512) + HATPase_c (PF02518)	HTH-type transcriptional regulator, bacterioopsin transcriptional activator and related proteins (K06930) + two-component system, OmpR family, sensor histidine kinase ResE [EC:2.7.13.3] (K07651)	-	-
RS_GCF_000011905.1	d__Bacteria;p__Chloroflexota;c__Dehalococcoidia;o__Dehalococcoidales;f__Dehalococcoidaceae;g__Dehalococcoides;s__Dehalococcoides mccartyi	NC_002936.3_304	NC_002936.3	294215..295732 (1)	506	TAT(Tat/SPI)	1	TAT_signal (PF10518) + Dehalogenase (PF13486) + Fer4 (PF00037) + Fer4_10 (PF13237)	tetrachloroethene reductive dehalogenase [EC:1.21.99.5] (K21647)	PceA (PF13486)	OrganohalideReductase
RS_GCF_000011905.1	d__Bacteria;p__Chloroflexota;c__Dehalococcoidia;o__Dehalococcoidales;f__Dehalococcoidaceae;g__Dehalococcoides;s__Dehalococcoides mccartyi	NC_002936.3_305	NC_002936.3	295765..296040 (1)	92	OTHER	3	Na	Na	-	-
RS_GCF_000011905.1	d__Bacteria;p__Chloroflexota;c__Dehalococcoidia;o__Dehalococcoidales;f__Dehalococcoidaceae;g__Dehalococcoides;s__Dehalococcoides mccartyi	NC_002936.3_306	NC_002936.3	296108..296713 (1)	202	OTHER	0	CxxCxxCC (PF03692)	uncharacterized protein (K06940)	-	-
RS_GCF_000011905.1	d__Bacteria;p__Chloroflexota;c__Dehalococcoidia;o__Dehalococcoidales;f__Dehalococcoidaceae;g__Dehalococcoides;s__Dehalococcoides mccartyi	NC_002936.3_307	NC_002936.3	296875..298593 (1)	573	SP(Sec/SPI)	6	FMN_bind (PF04205) + Fer4_5 (PF12801) + Fer4_5 (PF12801) + Diphthami_syn_2 (PF01902)	Na+-translocating ferredoxin:NAD+ oxidoreductase subunit G (K03612) + NosR/NirI family transcriptional regulator, nitrous oxide reductase regulator (K19339) + diphthine-ammonia ligase [EC:6.3.1.14] (K06927)	Fmn_Bind (pplA),K19339 (NosR/NirI family transcriptional regulator, nitrous oxide reductase regulator),Fer4_5 (PF12801)	Fer4_5,OrganohalideReductase
RS_GCF_000011905.1	d__Bacteria;p__Chloroflexota;c__Dehalococcoidia;o__Dehalococcoidales;f__Dehalococcoidaceae;g__Dehalococcoides;s__Dehalococcoides mccartyi	NC_002936.3_308	NC_002936.3	298706..300253 (1)	516	TAT(Tat/SPI)	0	TAT_signal (PF10518) + Dehalogenase (PF13486) + Fer4_16 (PF13484)	tetrachloroethene reductive dehalogenase [EC:1.21.99.5] (K21647)	PceA (PF13486)	OrganohalideReductase
RS_GCF_000011905.1	d__Bacteria;p__Chloroflexota;c__Dehalococcoidia;o__Dehalococcoidales;f__Dehalococcoidaceae;g__Dehalococcoides;s__Dehalococcoides mccartyi	NC_002936.3_309	NC_002936.3	300296..300592 (1)	99	OTHER	3	DUF5504 (PF17608)	Na	-	-
RS_GCF_000011905.1	d__Bacteria;p__Chloroflexota;c__Dehalococcoidia;o__Dehalococcoidales;f__Dehalococcoidaceae;g__Dehalococcoides;s__Dehalococcoides mccartyi	NC_002936.3_310	NC_002936.3	300847..301614 (1)	256	OTHER	0	CbiZ (PF01955)	adenosylcobinamide hydrolase [EC:3.5.1.90] (K08260)	-	-
RS_GCF_000011905.1	d__Bacteria;p__Chloroflexota;c__Dehalococcoidia;o__Dehalococcoidales;f__Dehalococcoidaceae;g__Dehalococcoides;s__Dehalococcoides mccartyi	NC_002936.3_311	NC_002936.3	302102..303706 (1)	535	OTHER	0	PAS_8 (PF13188) + PspA_IM30 (PF04012) + PAS_9 (PF13426) + HisKA (PF00512) + HATPase_c (PF02518)	LytTR family transcriptional regulator, CO-responsive transcriptional regulator RcoM (K21696) + two-component system, OmpR family, sensor histidine kinase VicK [EC:2.7.13.3] (K07652)	-	-
RS_GCF_000011905.1	d__Bacteria;p__Chloroflexota;c__Dehalococcoidia;o__Dehalococcoidales;f__Dehalococcoidaceae;g__Dehalococcoides;s__Dehalococcoides mccartyi	NC_002936.3_312	NC_002936.3	303681..304358 (1)	226	OTHER	0	Response_reg (PF00072) + Trans_reg_C (PF00486)	two-component system, OmpR family, response regulator VicR (K07668)	-	-
RS_GCF_000011905.1	d__Bacteria;p__Chloroflexota;c__Dehalococcoidia;o__Dehalococcoidales;f__Dehalococcoidaceae;g__Dehalococcoides;s__Dehalococcoides mccartyi	NC_002936.3_313	NC_002936.3	304666..306153 (1)	496	TAT(Tat/SPI)	1	Dehalogenase (PF13486) + Fer4 (PF00037) + Fer4_10 (PF13237)	tetrachloroethene reductive dehalogenase [EC:1.21.99.5] (K21647)	PceA (PF13486)	-
RS_GCF_000830885.1	d__Bacteria;p__Chloroflexota;c__Dehalococcoidia;o__Dehalococcoidales;f__Dehalococcoidaceae;g__Dehalococcoides;s__Dehalococcoides mccartyi_B	NZ_CP006951.1_183	NZ_CP006951.1	188349..188621 (1)	91	OTHER	3	Na	Na	-	-
RS_GCF_000830885.1	d__Bacteria;p__Chloroflexota;c__Dehalococcoidia;o__Dehalococcoidales;f__Dehalococcoidaceae;g__Dehalococcoides;s__Dehalococcoides mccartyi_B	NZ_CP006951.1_184	NZ_CP006951.1	188907..189590 (-1)	228	OTHER	0	Response_reg (PF00072) + Trans_reg_C (PF00486)	two-component system, OmpR family, KDP operon response regulator KdpE (K07667)	-	-
RS_GCF_000830885.1	d__Bacteria;p__Chloroflexota;c__Dehalococcoidia;o__Dehalococcoidales;f__Dehalococcoidaceae;g__Dehalococcoides;s__Dehalococcoides mccartyi_B	NZ_CP006951.1_185	NZ_CP006951.1	189571..190362 (-1)	264	OTHER	0	HisKA (PF00512) + HATPase_c (PF02518)	two-component system, OmpR family, phosphate regulon sensor histidine kinase PhoR [EC:2.7.13.3] (K07636)	-	-
RS_GCF_000830885.1	d__Bacteria;p__Chloroflexota;c__Dehalococcoidia;o__Dehalococcoidales;f__Dehalococcoidaceae;g__Dehalococcoides;s__Dehalococcoides mccartyi_B	NZ_CP006951.1_186	NZ_CP006951.1	190582..191394 (-1)	271	OTHER	0	DUF1638 (PF07796)	Na	-	-
RS_GCF_000830885.1	d__Bacteria;p__Chloroflexota;c__Dehalococcoidia;o__Dehalococcoidales;f__Dehalococcoidaceae;g__Dehalococcoides;s__Dehalococcoides mccartyi_B	NZ_CP006951.1_187	NZ_CP006951.1	191396..191998 (-1)	201	OTHER	0	Na	Na	-	-
RS_GCF_000830885.1	d__Bacteria;p__Chloroflexota;c__Dehalococcoidia;o__Dehalococcoidales;f__Dehalococcoidaceae;g__Dehalococcoides;s__Dehalococcoides mccartyi_B	NZ_CP006951.1_188	NZ_CP006951.1	192441..193913 (1)	491	TAT(Tat/SPI)	0	TAT_signal (PF10518) + Dehalogenase (PF13486) + Fer4_16 (PF13484)	tetrachloroethene reductive dehalogenase [EC:1.21.99.5] (K21647)	PceA (PF13486)	OrganohalideReductase
RS_GCF_000830885.1	d__Bacteria;p__Chloroflexota;c__Dehalococcoidia;o__Dehalococcoidales;f__Dehalococcoidaceae;g__Dehalococcoides;s__Dehalococcoides mccartyi_B	NZ_CP006951.1_189	NZ_CP006951.1	193952..194230 (1)	93	OTHER	3	Na	Na	-	-
RS_GCF_000830885.1	d__Bacteria;p__Chloroflexota;c__Dehalococcoidia;o__Dehalococcoidales;f__Dehalococcoidaceae;g__Dehalococcoides;s__Dehalococcoides mccartyi_B	NZ_CP006951.1_190	NZ_CP006951.1	194415..195638 (1)	408	SP(Sec/SPI)	6	FMN_bind (PF04205) + Fer4_5 (PF12801) + Fer4_5 (PF12801)	NosR/NirI family transcriptional regulator, putative reductive dehalogenation system regulator (K21559)	Fmn_Bind (pplA),Fer4_5 (PF12801)	Fer4_5,OrganohalideReductase
RS_GCF_000830885.1	d__Bacteria;p__Chloroflexota;c__Dehalococcoidia;o__Dehalococcoidales;f__Dehalococcoidaceae;g__Dehalococcoides;s__Dehalococcoides mccartyi_B	NZ_CP006951.1_191	NZ_CP006951.1	195584..195718 (1)	45	OTHER	1	Na	Na	-	-
RS_GCF_000830885.1	d__Bacteria;p__Chloroflexota;c__Dehalococcoidia;o__Dehalococcoidales;f__Dehalococcoidaceae;g__Dehalococcoides;s__Dehalococcoides mccartyi_B	NZ_CP006951.1_192	NZ_CP006951.1	195771..196526 (1)	252	OTHER	0	Diphthami_syn_2 (PF01902)	diphthine-ammonia ligase [EC:6.3.1.14] (K06927)	-	-
RS_GCF_000830885.1	d__Bacteria;p__Chloroflexota;c__Dehalococcoidia;o__Dehalococcoidales;f__Dehalococcoidaceae;g__Dehalococcoides;s__Dehalococcoides mccartyi_B	NZ_CP006951.1_193	NZ_CP006951.1	196523..197269 (1)	249	OTHER	0	Radical_SAM (PF04055)	pyruvate formate lyase activating enzyme [EC:1.97.1.4] (K04069)	-	-
RS_GCF_000830885.1	d__Bacteria;p__Chloroflexota;c__Dehalococcoidia;o__Dehalococcoidales;f__Dehalococcoidaceae;g__Dehalococcoides;s__Dehalococcoides mccartyi_B	NZ_CP006951.1_194	NZ_CP006951.1	197247..197987 (1)	247	OTHER	0	TP_methylase (PF00590)	cobalt-precorrin-7 (C5)-methyltransferase [EC:2.1.1.289] (K03399)	-	-
RS_GCF_000830885.1	d__Bacteria;p__Chloroflexota;c__Dehalococcoidia;o__Dehalococcoidales;f__Dehalococcoidaceae;g__Dehalococcoides;s__Dehalococcoides mccartyi_B	NZ_CP006951.1_195	NZ_CP006951.1	198011..198835 (1)	275	OTHER	0	Fer4_12 (PF13353)	pyruvate formate lyase activating enzyme [EC:1.97.1.4] (K04069)	-	-
GB_GCA_900541395.1	d__Bacteria;p__Desulfobacterota;c__Desulfovibrionia;o__Desulfovibrionales;f__Desulfovibrionaceae;g__Mailhella;s__Mailhella sp900541395	UQJT01000008.1_62	UQJT01000008.1	74854..76956 (1)	701	OTHER	0	RNB (PF00773)	exoribonuclease II [EC:3.1.13.1] (K01147)	-	-
GB_GCA_900541395.1	d__Bacteria;p__Desulfobacterota;c__Desulfovibrionia;o__Desulfovibrionales;f__Desulfovibrionaceae;g__Mailhella;s__Mailhella sp900541395	UQJT01000008.1_63	UQJT01000008.1	77281..78039 (1)	253	LIPO(Sec/SPII)	0	Peptidase_M23 (PF01551)	lysostaphin [EC:3.4.24.75] (K08259)	-	-
GB_GCA_900541395.1	d__Bacteria;p__Desulfobacterota;c__Desulfovibrionia;o__Desulfovibrionales;f__Desulfovibrionaceae;g__Mailhella;s__Mailhella sp900541395	UQJT01000008.1_64	UQJT01000008.1	78308..80383 (-1)	692	OTHER	0	GTP_EFTU (PF00009) + GTP_EFTU_D2 (PF03144) + EFG_III (PF14492) + EFG_IV (PF03764) + EFG_C (PF00679)	elongation factor G (K02355)	-	-
GB_GCA_900541395.1	d__Bacteria;p__Desulfobacterota;c__Desulfovibrionia;o__Desulfovibrionales;f__Desulfovibrionaceae;g__Mailhella;s__Mailhella sp900541395	UQJT01000008.1_65	UQJT01000008.1	80393..80863 (-1)	157	OTHER	0	Ribosomal_S7 (PF00177)	small subunit ribosomal protein S7 (K02992)	-	-
GB_GCA_900541395.1	d__Bacteria;p__Desulfobacterota;c__Desulfovibrionia;o__Desulfovibrionales;f__Desulfovibrionaceae;g__Mailhella;s__Mailhella sp900541395	UQJT01000008.1_66	UQJT01000008.1	81014..81388 (-1)	125	OTHER	0	Ribosom_S12_S23 (PF00164)	small subunit ribosomal protein S12 (K02950)	-	-
GB_GCA_900541395.1	d__Bacteria;p__Desulfobacterota;c__Desulfovibrionia;o__Desulfovibrionales;f__Desulfovibrionaceae;g__Mailhella;s__Mailhella sp900541395	UQJT01000008.1_67	UQJT01000008.1	81488..82432 (-1)	315	TAT(Tat/SPI)	0	TAT_signal (PF10518) + ApbE (PF02424)	FAD:protein FMN transferase [EC:2.7.1.180] (K03734)	ApbE (fmnB)	Fer4_5,OrganohalideReductase
GB_GCA_900541395.1	d__Bacteria;p__Desulfobacterota;c__Desulfovibrionia;o__Desulfovibrionales;f__Desulfovibrionaceae;g__Mailhella;s__Mailhella sp900541395	UQJT01000008.1_68	UQJT01000008.1	82486..83841 (-1)	452	SP(Sec/SPI)	6	FMN_bind (PF04205) + Fer4_5 (PF12801) + Fer4_5 (PF12801)	NosR/NirI family transcriptional regulator, putative reductive dehalogenation system regulator (K21559)	Fmn_Bind (pplA),Fer4_5 (PF12801)	Fer4_5,OrganohalideReductase
GB_GCA_900541395.1	d__Bacteria;p__Desulfobacterota;c__Desulfovibrionia;o__Desulfovibrionales;f__Desulfovibrionaceae;g__Mailhella;s__Mailhella sp900541395	UQJT01000008.1_69	UQJT01000008.1	84089..85432 (-1)	448	TAT(Tat/SPI)	0	TAT_signal (PF10518) + Dehalogenase (PF13486) + Fer4_16 (PF13484)	3-chloro-4-hydroxyphenylacetate reductive dehalogenase [EC:3.8.1.-] (K21566)	PceA (PF13486)	OrganohalideReductase
GB_GCA_900541395.1	d__Bacteria;p__Desulfobacterota;c__Desulfovibrionia;o__Desulfovibrionales;f__Desulfovibrionaceae;g__Mailhella;s__Mailhella sp900541395	UQJT01000008.1_70	UQJT01000008.1	85458..85730 (-1)	91	OTHER	3	Na_Ala_symp (PF01235)	membrane ancheor protein (K21565)	-	-
GB_GCA_900541395.1	d__Bacteria;p__Desulfobacterota;c__Desulfovibrionia;o__Desulfovibrionales;f__Desulfovibrionaceae;g__Mailhella;s__Mailhella sp900541395	UQJT01000008.1_71	UQJT01000008.1	86311..87150 (-1)	280	OTHER	0	CBS (PF00571) + CBS (PF00571) + CorC_HlyC (PF03471)	magnesium and cobalt transporter (K06189)	-	-
GB_GCA_900541395.1	d__Bacteria;p__Desulfobacterota;c__Desulfovibrionia;o__Desulfovibrionales;f__Desulfovibrionaceae;g__Mailhella;s__Mailhella sp900541395	UQJT01000008.1_72	UQJT01000008.1	87168..88283 (-1)	372	OTHER	1	Na	Na	-	-
RS_GCF_000425405.1	d__Bacteria;p__Proteobacteria;c__Gammaproteobacteria;o__Enterobacterales;f__Shewanellaceae;g__Ferrimonas;s__Ferrimonas kyonanensis	NZ_AUDJ01000040.1_1	NZ_AUDJ01000040.1	468..1010 (-1)	181	SP(Sec/SPI)	0	SnoaL_2 (PF12680)	uncharacterized protein (K06893)	-	-
RS_GCF_000425405.1	d__Bacteria;p__Proteobacteria;c__Gammaproteobacteria;o__Enterobacterales;f__Shewanellaceae;g__Ferrimonas;s__Ferrimonas kyonanensis	NZ_AUDJ01000040.1_2	NZ_AUDJ01000040.1	1161..1541 (1)	127	OTHER	0	HxlR (PF01638)	streptomycin 3"-adenylyltransferase [EC:2.7.7.47] (K00984)	-	-
RS_GCF_000425405.1	d__Bacteria;p__Proteobacteria;c__Gammaproteobacteria;o__Enterobacterales;f__Shewanellaceae;g__Ferrimonas;s__Ferrimonas kyonanensis	NZ_AUDJ01000040.1_3	NZ_AUDJ01000040.1	2441..3163 (-1)	241	OTHER	0	GerE (PF00196)	LuxR family transcriptional regulator, quorum-sensing system regulator SdiA (K07782)	-	-
RS_GCF_000425405.1	d__Bacteria;p__Proteobacteria;c__Gammaproteobacteria;o__Enterobacterales;f__Shewanellaceae;g__Ferrimonas;s__Ferrimonas kyonanensis	NZ_AUDJ01000040.1_4	NZ_AUDJ01000040.1	3177..3818 (-1)	214	OTHER	0	Na	Na	-	-
RS_GCF_000425405.1	d__Bacteria;p__Proteobacteria;c__Gammaproteobacteria;o__Enterobacterales;f__Shewanellaceae;g__Ferrimonas;s__Ferrimonas kyonanensis	NZ_AUDJ01000040.1_5	NZ_AUDJ01000040.1	3815..3997 (-1)	61	OTHER	1	Na	Na	-	-
RS_GCF_000425405.1	d__Bacteria;p__Proteobacteria;c__Gammaproteobacteria;o__Enterobacterales;f__Shewanellaceae;g__Ferrimonas;s__Ferrimonas kyonanensis	NZ_AUDJ01000040.1_6	NZ_AUDJ01000040.1	3978..5249 (-1)	424	SP(Sec/SPI)	6	FMN_bind (PF04205) + Fer4_5 (PF12801) + Fer4_5 (PF12801)	NosR/NirI family transcriptional regulator, putative reductive dehalogenation system regulator (K21559)	Fmn_Bind (pplA),Fer4_5 (PF12801)	Fer4_5,OrganohalideReductase
RS_GCF_000425405.1	d__Bacteria;p__Proteobacteria;c__Gammaproteobacteria;o__Enterobacterales;f__Shewanellaceae;g__Ferrimonas;s__Ferrimonas kyonanensis	NZ_AUDJ01000040.1_7	NZ_AUDJ01000040.1	5327..5605 (-1)	93	OTHER	3	Na	Na	-	-
RS_GCF_000425405.1	d__Bacteria;p__Proteobacteria;c__Gammaproteobacteria;o__Enterobacterales;f__Shewanellaceae;g__Ferrimonas;s__Ferrimonas kyonanensis	NZ_AUDJ01000040.1_8	NZ_AUDJ01000040.1	5616..7196 (-1)	527	TAT(Tat/SPI)	1	Dehalogenase (PF13486) + Fer4_16 (PF13484)	tetrachloroethene reductive dehalogenase [EC:1.21.99.5] (K21647)	PceA (PF13486)	OrganohalideReductase
RS_GCF_000425405.1	d__Bacteria;p__Proteobacteria;c__Gammaproteobacteria;o__Enterobacterales;f__Shewanellaceae;g__Ferrimonas;s__Ferrimonas kyonanensis	NZ_AUDJ01000040.1_9	NZ_AUDJ01000040.1	7791..9050 (1)	420	SP(Sec/SPI)	1	Toluene_X (PF03349)	long-chain fatty acid transport protein (K06076)	-	-
RS_GCF_000425405.1	d__Bacteria;p__Proteobacteria;c__Gammaproteobacteria;o__Enterobacterales;f__Shewanellaceae;g__Ferrimonas;s__Ferrimonas kyonanensis	NZ_AUDJ01000040.1_10	NZ_AUDJ01000040.1	9206..10123 (1)	306	OTHER	0	HTH_1 (PF00126) + LysR_substrate (PF03466)	LysR family transcriptional regulator, regulator for bpeEF and oprC (K18900)	-	-
RS_GCF_000425405.1	d__Bacteria;p__Proteobacteria;c__Gammaproteobacteria;o__Enterobacterales;f__Shewanellaceae;g__Ferrimonas;s__Ferrimonas kyonanensis	NZ_AUDJ01000040.1_11	NZ_AUDJ01000040.1	10136..11806 (-1)	557	OTHER	0	AidB_N (PF18158) + Acyl-CoA_dh_M (PF02770) + Acyl-CoA_dh_1 (PF00441)	putative acyl-CoA dehydrogenase (K09456)	-	-
RS_GCF_000425405.1	d__Bacteria;p__Proteobacteria;c__Gammaproteobacteria;o__Enterobacterales;f__Shewanellaceae;g__Ferrimonas;s__Ferrimonas kyonanensis	NZ_AUDJ01000040.1_12	NZ_AUDJ01000040.1	11893..12570 (-1)	226	OTHER	0	Nitroreductase (PF00881)	iodotyrosine deiodinase [EC:1.21.1.1] (K17231)	-	-
RS_GCF_000425405.1	d__Bacteria;p__Proteobacteria;c__Gammaproteobacteria;o__Enterobacterales;f__Shewanellaceae;g__Ferrimonas;s__Ferrimonas kyonanensis	NZ_AUDJ01000040.1_13	NZ_AUDJ01000040.1	12749..14836 (-1)	696	OTHER	0	GTP_EFTU (PF00009) + GTP_EFTU_D2 (PF03144) + EFG_III (PF14492) + EFG_IV (PF03764) + EFG_C (PF00679)	elongation factor G (K02355)	-	-
GB_GCA_000987045.1	d__Bacteria;p__Firmicutes_B;c__Moorellia;o__PH28-bin88;f__PH28-bin88;g__PH28-bin88;s__PH28-bin88 sp000987045	LAKY01000029.1_90	LAKY01000029.1	98630..98908 (-1)	93	OTHER	0	Na	Na	-	-
GB_GCA_000987045.1	d__Bacteria;p__Firmicutes_B;c__Moorellia;o__PH28-bin88;f__PH28-bin88;g__PH28-bin88;s__PH28-bin88 sp000987045	LAKY01000029.1_91	LAKY01000029.1	98940..100658 (-1)	573	OTHER	0	HTH_32 (PF13565) + DDE_Tnp_1 (PF01609)	putative transposase (K07495)	-	-
GB_GCA_000987045.1	d__Bacteria;p__Firmicutes_B;c__Moorellia;o__PH28-bin88;f__PH28-bin88;g__PH28-bin88;s__PH28-bin88 sp000987045	LAKY01000029.1_92	LAKY01000029.1	100828..101001 (-1)	58	OTHER	1	Na	Na	-	-
GB_GCA_000987045.1	d__Bacteria;p__Firmicutes_B;c__Moorellia;o__PH28-bin88;f__PH28-bin88;g__PH28-bin88;s__PH28-bin88 sp000987045	LAKY01000029.1_93	LAKY01000029.1	101564..101668 (1)	35	OTHER	1	Na	dipeptide transport system permease protein (K16201)	-	-
GB_GCA_000987045.1	d__Bacteria;p__Firmicutes_B;c__Moorellia;o__PH28-bin88;f__PH28-bin88;g__PH28-bin88;s__PH28-bin88 sp000987045	LAKY01000029.1_94	LAKY01000029.1	101669..102169 (1)	167	SP(Sec/SPI)	3	Hpre_diP_synt_I (PF07456)	heptaprenyl diphosphate synthase [EC:2.5.1.30] (K00805)	-	-
GB_GCA_000987045.1	d__Bacteria;p__Firmicutes_B;c__Moorellia;o__PH28-bin88;f__PH28-bin88;g__PH28-bin88;s__PH28-bin88 sp000987045	LAKY01000029.1_95	LAKY01000029.1	102288..103730 (1)	481	TAT(Tat/SPI)	1	Dehalogenase (PF13486) + Fer4_7 (PF12838)	3-chloro-4-hydroxyphenylacetate reductive dehalogenase [EC:3.8.1.-] (K21566)	PceA (PF13486)	OrganohalideReductase
GB_GCA_000987045.1	d__Bacteria;p__Firmicutes_B;c__Moorellia;o__PH28-bin88;f__PH28-bin88;g__PH28-bin88;s__PH28-bin88 sp000987045	LAKY01000029.1_96	LAKY01000029.1	103763..104053 (1)	97	OTHER	3	Na	Na	-	-
GB_GCA_000987045.1	d__Bacteria;p__Firmicutes_B;c__Moorellia;o__PH28-bin88;f__PH28-bin88;g__PH28-bin88;s__PH28-bin88 sp000987045	LAKY01000029.1_97	LAKY01000029.1	104174..105244 (1)	357	SP(Sec/SPI)	1	ApbE (PF02424)	FAD:protein FMN transferase [EC:2.7.1.180] (K03734)	ApbE (fmnB)	OrganohalideReductase
GB_GCA_000987045.1	d__Bacteria;p__Firmicutes_B;c__Moorellia;o__PH28-bin88;f__PH28-bin88;g__PH28-bin88;s__PH28-bin88 sp000987045	LAKY01000029.1_98	LAKY01000029.1	105267..105671 (1)	135	OTHER	1	NusG_II (PF07009)	Na	-	-
GB_GCA_000987045.1	d__Bacteria;p__Firmicutes_B;c__Moorellia;o__PH28-bin88;f__PH28-bin88;g__PH28-bin88;s__PH28-bin88 sp000987045	LAKY01000029.1_99	LAKY01000029.1	105692..106837 (1)	382	OTHER	1	ABC_sub_bind (PF04392)	putative ABC transport system substrate-binding protein (K01989)	-	-
GB_GCA_000987045.1	d__Bacteria;p__Firmicutes_B;c__Moorellia;o__PH28-bin88;f__PH28-bin88;g__PH28-bin88;s__PH28-bin88 sp000987045	LAKY01000029.1_100	LAKY01000029.1	106821..109034 (1)	738	OTHER	2	dCache_1 (PF02743) + HAMP (PF00672) + HisKA (PF00512) + HATPase_c (PF02518)	two-component system, sensor histidine kinase YesM [EC:2.7.13.3] (K07718) + two-component system, NtrC family, sensor kinase [EC:2.7.13.3] (K02482)	-	-
GB_GCA_000987045.1	d__Bacteria;p__Firmicutes_B;c__Moorellia;o__PH28-bin88;f__PH28-bin88;g__PH28-bin88;s__PH28-bin88 sp000987045	LAKY01000029.1_101	LAKY01000029.1	109024..110343 (1)	440	OTHER	0	Response_reg (PF00072) + Sigma54_activat (PF00158) + HTH_8 (PF02954)	two-component system, NtrC family, response regulator HydG (K07713)	-	-
GB_GCA_000987045.1	d__Bacteria;p__Firmicutes_B;c__Moorellia;o__PH28-bin88;f__PH28-bin88;g__PH28-bin88;s__PH28-bin88 sp000987045	LAKY01000029.1_102	LAKY01000029.1	110520..111212 (1)	231	LIPO(Sec/SPII)	0	cNMP_binding (PF00027) + HTH_Crp_2 (PF13545)	CRP/FNR family transcriptional regulator, cyclic AMP receptor protein (K10914)	-	-
GB_GCA_003150275.1	d__Bacteria;p__Desulfobacterota;c__Desulfovibrionia;o__Desulfovibrionales;f__Desulfovibrionaceae;g__Mailhella;s__Mailhella sp003150275	QAMY01000108.1_12	QAMY01000108.1	12727..14139 (-1)	471	OTHER	0	Fer4_20 (PF14691) + Pyr_redox_2 (PF07992)	glutamate synthase (NADPH) small chain [EC:1.4.1.13] (K00266)	-	-
GB_GCA_003150275.1	d__Bacteria;p__Desulfobacterota;c__Desulfovibrionia;o__Desulfovibrionales;f__Desulfovibrionaceae;g__Mailhella;s__Mailhella sp003150275	QAMY01000108.1_13	QAMY01000108.1	14142..14660 (-1)	173	OTHER	0	Na	Na	-	-
GB_GCA_003150275.1	d__Bacteria;p__Desulfobacterota;c__Desulfovibrionia;o__Desulfovibrionales;f__Desulfovibrionaceae;g__Mailhella;s__Mailhella sp003150275	QAMY01000108.1_14	QAMY01000108.1	14677..15540 (-1)	288	OTHER	0	NAD_binding_1 (PF00175) + DHODB_Fe-S_bind (PF10418)	sulfide dehydrogenase subunit beta [EC:1.8.1.19] (K20203)	-	-
GB_GCA_003150275.1	d__Bacteria;p__Desulfobacterota;c__Desulfovibrionia;o__Desulfovibrionales;f__Desulfovibrionaceae;g__Mailhella;s__Mailhella sp003150275	QAMY01000108.1_15	QAMY01000108.1	16224..16319 (1)	32	LIPO(Sec/SPII)	1	Na	Na	-	-
GB_GCA_003150275.1	d__Bacteria;p__Desulfobacterota;c__Desulfovibrionia;o__Desulfovibrionales;f__Desulfovibrionaceae;g__Mailhella;s__Mailhella sp003150275	QAMY01000108.1_16	QAMY01000108.1	16309..16947 (1)	213	OTHER	0	Acetyltransf_7 (PF13508)	diamine N-acetyltransferase [EC:2.3.1.57] (K00657)	-	-
GB_GCA_003150275.1	d__Bacteria;p__Desulfobacterota;c__Desulfovibrionia;o__Desulfovibrionales;f__Desulfovibrionaceae;g__Mailhella;s__Mailhella sp003150275	QAMY01000108.1_17	QAMY01000108.1	17018..17965 (-1)	316	TAT(Tat/SPI)	0	ApbE (PF02424)	FAD:protein FMN transferase [EC:2.7.1.180] (K03734)	ApbE (fmnB)	Fer4_5,OrganohalideReductase
GB_GCA_003150275.1	d__Bacteria;p__Desulfobacterota;c__Desulfovibrionia;o__Desulfovibrionales;f__Desulfovibrionaceae;g__Mailhella;s__Mailhella sp003150275	QAMY01000108.1_18	QAMY01000108.1	18050..19423 (-1)	458	SP(Sec/SPI)	6	FMN_bind (PF04205) + Fer4_5 (PF12801) + Fer4_5 (PF12801)	NosR/NirI family transcriptional regulator, putative reductive dehalogenation system regulator (K21559)	Fmn_Bind (pplA),Fer4_5 (PF12801)	Fer4_5,OrganohalideReductase
GB_GCA_003150275.1	d__Bacteria;p__Desulfobacterota;c__Desulfovibrionia;o__Desulfovibrionales;f__Desulfovibrionaceae;g__Mailhella;s__Mailhella sp003150275	QAMY01000108.1_19	QAMY01000108.1	19672..21012 (-1)	447	TAT(Tat/SPI)	0	TAT_signal (PF10518) + Dehalogenase (PF13486) + Fer4_16 (PF13484)	3-chloro-4-hydroxyphenylacetate reductive dehalogenase [EC:3.8.1.-] (K21566)	PceA (PF13486)	OrganohalideReductase
GB_GCA_003150275.1	d__Bacteria;p__Desulfobacterota;c__Desulfovibrionia;o__Desulfovibrionales;f__Desulfovibrionaceae;g__Mailhella;s__Mailhella sp003150275	QAMY01000108.1_20	QAMY01000108.1	21028..21312 (-1)	95	OTHER	3	Na	membrane ancheor protein (K21565)	-	-
GB_GCA_003150275.1	d__Bacteria;p__Desulfobacterota;c__Desulfovibrionia;o__Desulfovibrionales;f__Desulfovibrionaceae;g__Mailhella;s__Mailhella sp003150275	QAMY01000108.1_21	QAMY01000108.1	22427..23677 (-1)	417	OTHER	12	MFS_1 (PF07690)	MFS transporter, PPP family, 3-phenylpropionic acid transporter (K05820)	-	-
GB_GCA_003150275.1	d__Bacteria;p__Desulfobacterota;c__Desulfovibrionia;o__Desulfovibrionales;f__Desulfovibrionaceae;g__Mailhella;s__Mailhella sp003150275	QAMY01000108.1_22	QAMY01000108.1	24127..25410 (-1)	428	OTHER	0	Tubulin (PF00091) + FtsZ_C (PF12327)	cell division protein FtsZ (K03531)	-	-
GB_GCA_003150275.1	d__Bacteria;p__Desulfobacterota;c__Desulfovibrionia;o__Desulfovibrionales;f__Desulfovibrionaceae;g__Mailhella;s__Mailhella sp003150275	QAMY01000108.1_23	QAMY01000108.1	25441..26679 (-1)	413	OTHER	0	SHS2_FTSA (PF02491) + FtsA (PF14450)	cell division protein FtsA (K03590)	-	-
GB_GCA_003150275.1	d__Bacteria;p__Desulfobacterota;c__Desulfovibrionia;o__Desulfovibrionales;f__Desulfovibrionaceae;g__Mailhella;s__Mailhella sp003150275	QAMY01000108.1_24	QAMY01000108.1	26861..27772 (-1)	304	OTHER	1	POTRA_1 (PF08478) + FtsQ (PF03799)	cell division protein FtsQ (K03589)	-	-
RS_GCF_003610555.1	d__Bacteria;p__Bacteroidota;c__Bacteroidia;o__Bacteroidales;f__Marinifilaceae;g__Marinifilum;s__Marinifilum flexuosum	NZ_RAPQ01000011.1_337	NZ_RAPQ01000011.1	416177..417040 (-1)	288	OTHER	0	BKACE (PF05853)	3-keto-5-aminohexanoate cleavage enzyme [EC:2.3.1.247] (K18013)	-	-
RS_GCF_003610555.1	d__Bacteria;p__Bacteroidota;c__Bacteroidia;o__Bacteroidales;f__Marinifilaceae;g__Marinifilum;s__Marinifilum flexuosum	NZ_RAPQ01000011.1_338	NZ_RAPQ01000011.1	417261..417560 (-1)	100	OTHER	0	DUF5679 (PF18930)	Na	-	-
RS_GCF_003610555.1	d__Bacteria;p__Bacteroidota;c__Bacteroidia;o__Bacteroidales;f__Marinifilaceae;g__Marinifilum;s__Marinifilum flexuosum	NZ_RAPQ01000011.1_339	NZ_RAPQ01000011.1	417871..418917 (1)	349	OTHER	0	DHO_dh (PF01180)	dihydroorotate dehydrogenase [EC:1.3.5.2] (K00254)	-	-
RS_GCF_003610555.1	d__Bacteria;p__Bacteroidota;c__Bacteroidia;o__Bacteroidales;f__Marinifilaceae;g__Marinifilum;s__Marinifilum flexuosum	NZ_RAPQ01000011.1_340	NZ_RAPQ01000011.1	418919..419380 (-1)	154	OTHER	0	Na	Na	-	-
RS_GCF_003610555.1	d__Bacteria;p__Bacteroidota;c__Bacteroidia;o__Bacteroidales;f__Marinifilaceae;g__Marinifilum;s__Marinifilum flexuosum	NZ_RAPQ01000011.1_341	NZ_RAPQ01000011.1	419551..420639 (1)	363	OTHER	7	HTH_18 (PF12833)	two-component system, response regulator YesN (K07720)	-	-
RS_GCF_003610555.1	d__Bacteria;p__Bacteroidota;c__Bacteroidia;o__Bacteroidales;f__Marinifilaceae;g__Marinifilum;s__Marinifilum flexuosum	NZ_RAPQ01000011.1_342	NZ_RAPQ01000011.1	420763..422256 (1)	498	TAT(Tat/SPI)	0	Dehalogenase (PF13486) + Fer4_16 (PF13484)	tetrachloroethene reductive dehalogenase [EC:1.21.99.5] (K21647)	PceA (PF13486)	OrganohalideReductase
RS_GCF_003610555.1	d__Bacteria;p__Bacteroidota;c__Bacteroidia;o__Bacteroidales;f__Marinifilaceae;g__Marinifilum;s__Marinifilum flexuosum	NZ_RAPQ01000011.1_343	NZ_RAPQ01000011.1	422323..422613 (1)	97	OTHER	3	UAA (PF08449)	Na	-	-
RS_GCF_003610555.1	d__Bacteria;p__Bacteroidota;c__Bacteroidia;o__Bacteroidales;f__Marinifilaceae;g__Marinifilum;s__Marinifilum flexuosum	NZ_RAPQ01000011.1_344	NZ_RAPQ01000011.1	422785..423927 (1)	381	SP(Sec/SPI)	6	FMN_bind (PF04205) + Fer4_5 (PF12801) + Fer4_5 (PF12801)	NosR/NirI family transcriptional regulator, putative reductive dehalogenation system regulator (K21559)	Fmn_Bind (pplA),Fer4_5 (PF12801)	Fer4_5,OrganohalideReductase
RS_GCF_003610555.1	d__Bacteria;p__Bacteroidota;c__Bacteroidia;o__Bacteroidales;f__Marinifilaceae;g__Marinifilum;s__Marinifilum flexuosum	NZ_RAPQ01000011.1_345	NZ_RAPQ01000011.1	424504..425334 (-1)	277	OTHER	0	SEC-C (PF02810)	uncharacterized protein (K07039)	-	-
RS_GCF_003610555.1	d__Bacteria;p__Bacteroidota;c__Bacteroidia;o__Bacteroidales;f__Marinifilaceae;g__Marinifilum;s__Marinifilum flexuosum	NZ_RAPQ01000011.1_346	NZ_RAPQ01000011.1	425512..425697 (1)	62	OTHER	0	Na	Na	-	-
RS_GCF_003610555.1	d__Bacteria;p__Bacteroidota;c__Bacteroidia;o__Bacteroidales;f__Marinifilaceae;g__Marinifilum;s__Marinifilum flexuosum	NZ_RAPQ01000011.1_347	NZ_RAPQ01000011.1	425687..426874 (-1)	396	OTHER	0	ATP-grasp (PF02222)	phosphoribosylglycinamide formyltransferase 2 [EC:2.1.2.2] (K08289)	-	-
RS_GCF_003610555.1	d__Bacteria;p__Bacteroidota;c__Bacteroidia;o__Bacteroidales;f__Marinifilaceae;g__Marinifilum;s__Marinifilum flexuosum	NZ_RAPQ01000011.1_348	NZ_RAPQ01000011.1	428508..428843 (1)	112	OTHER	1	Na	Na	-	-
RS_GCF_003610555.1	d__Bacteria;p__Bacteroidota;c__Bacteroidia;o__Bacteroidales;f__Marinifilaceae;g__Marinifilum;s__Marinifilum flexuosum	NZ_RAPQ01000011.1_349	NZ_RAPQ01000011.1	428871..429062 (1)	64	OTHER	0	Na	Na	-	-
RS_GCF_004120195.1	d__Bacteria;p__Proteobacteria;c__Gammaproteobacteria;o__Enterobacterales;f__Vibrionaceae;g__Enterovibrio;s__Enterovibrio sp004120195	NZ_SCHN01000005.1_271	NZ_SCHN01000005.1	276431..277459 (1)	343	OTHER	0	Epimerase (PF01370)	dihydroflavonol-4-reductase [EC:1.1.1.219] (K00091)	-	-
RS_GCF_004120195.1	d__Bacteria;p__Proteobacteria;c__Gammaproteobacteria;o__Enterobacterales;f__Vibrionaceae;g__Enterovibrio;s__Enterovibrio sp004120195	NZ_SCHN01000005.1_272	NZ_SCHN01000005.1	277869..278573 (1)	235	OTHER	0	HemolysinCabind (PF00353) + HemolysinCabind (PF00353) + HemolysinCabind (PF00353) + HemolysinCabind (PF00353)	hemolysin A (K11005)	-	-
RS_GCF_004120195.1	d__Bacteria;p__Proteobacteria;c__Gammaproteobacteria;o__Enterobacterales;f__Vibrionaceae;g__Enterovibrio;s__Enterovibrio sp004120195	NZ_SCHN01000005.1_273	NZ_SCHN01000005.1	278684..279391 (-1)	236	OTHER	0	Methyltransf_11 (PF08241)	trans-aconitate 3-methyltransferase [EC:2.1.1.145] (K22438)	-	-
RS_GCF_004120195.1	d__Bacteria;p__Proteobacteria;c__Gammaproteobacteria;o__Enterobacterales;f__Vibrionaceae;g__Enterovibrio;s__Enterovibrio sp004120195	NZ_SCHN01000005.1_274	NZ_SCHN01000005.1	279593..280468 (-1)	292	OTHER	0	AraC_binding (PF02311) + HTH_18 (PF12833)	AraC family transcriptional regulator, transcriptional activator of pobA (K18954)	-	-
RS_GCF_004120195.1	d__Bacteria;p__Proteobacteria;c__Gammaproteobacteria;o__Enterobacterales;f__Vibrionaceae;g__Enterovibrio;s__Enterovibrio sp004120195	NZ_SCHN01000005.1_275	NZ_SCHN01000005.1	280584..280802 (-1)	73	OTHER	1	Na	Na	-	-
RS_GCF_004120195.1	d__Bacteria;p__Proteobacteria;c__Gammaproteobacteria;o__Enterobacterales;f__Vibrionaceae;g__Enterovibrio;s__Enterovibrio sp004120195	NZ_SCHN01000005.1_276	NZ_SCHN01000005.1	280799..282055 (-1)	419	SP(Sec/SPI)	6	FMN_bind (PF04205) + Fer4_5 (PF12801) + Fer4_5 (PF12801)	NosR/NirI family transcriptional regulator, putative reductive dehalogenation system regulator (K21559)	Fmn_Bind (pplA),Fer4_5 (PF12801)	Fer4_5,OrganohalideReductase
RS_GCF_004120195.1	d__Bacteria;p__Proteobacteria;c__Gammaproteobacteria;o__Enterobacterales;f__Vibrionaceae;g__Enterovibrio;s__Enterovibrio sp004120195	NZ_SCHN01000005.1_277	NZ_SCHN01000005.1	282150..282461 (-1)	104	OTHER	3	Na	Na	-	-
RS_GCF_004120195.1	d__Bacteria;p__Proteobacteria;c__Gammaproteobacteria;o__Enterobacterales;f__Vibrionaceae;g__Enterovibrio;s__Enterovibrio sp004120195	NZ_SCHN01000005.1_278	NZ_SCHN01000005.1	282461..283975 (-1)	505	TAT(Tat/SPI)	1	TAT_signal (PF10518) + Dehalogenase (PF13486) + Fer4_7 (PF12838)	tetrachloroethene reductive dehalogenase [EC:1.21.99.5] (K21647)	PceA (PF13486)	OrganohalideReductase
RS_GCF_004120195.1	d__Bacteria;p__Proteobacteria;c__Gammaproteobacteria;o__Enterobacterales;f__Vibrionaceae;g__Enterovibrio;s__Enterovibrio sp004120195	NZ_SCHN01000005.1_279	NZ_SCHN01000005.1	283990..285099 (-1)	370	OTHER	0	TPR_8 (PF13181) + TPR_1 (PF00515) + ANAPC3 (PF12895) + TPR_14 (PF13428) + BTAD (PF03704)	protein O-GlcNAc transferase [EC:2.4.1.255] (K09667)	-	-
RS_GCF_004120195.1	d__Bacteria;p__Proteobacteria;c__Gammaproteobacteria;o__Enterobacterales;f__Vibrionaceae;g__Enterovibrio;s__Enterovibrio sp004120195	NZ_SCHN01000005.1_280	NZ_SCHN01000005.1	285575..285703 (1)	43	OTHER	0	Na	Na	-	-
RS_GCF_004120195.1	d__Bacteria;p__Proteobacteria;c__Gammaproteobacteria;o__Enterobacterales;f__Vibrionaceae;g__Enterovibrio;s__Enterovibrio sp004120195	NZ_SCHN01000005.1_281	NZ_SCHN01000005.1	285799..286569 (1)	257	OTHER	0	AurF (PF11583)	Na	-	-
RS_GCF_004120195.1	d__Bacteria;p__Proteobacteria;c__Gammaproteobacteria;o__Enterobacterales;f__Vibrionaceae;g__Enterovibrio;s__Enterovibrio sp004120195	NZ_SCHN01000005.1_282	NZ_SCHN01000005.1	286559..287911 (1)	451	OTHER	0	Cupin_4 (PF08007) + Rubredoxin (PF00301)	bifunctional lysine-specific demethylase and histidyl-hydroxylase MINA [EC:1.14.11.-] (K21760) + anaerobic nitric oxide reductase flavorubredoxin (K12264)	-	-
RS_GCF_004120195.1	d__Bacteria;p__Proteobacteria;c__Gammaproteobacteria;o__Enterobacterales;f__Vibrionaceae;g__Enterovibrio;s__Enterovibrio sp004120195	NZ_SCHN01000005.1_283	NZ_SCHN01000005.1	287920..288600 (1)	227	OTHER	5	LysE (PF01810)	threonine efflux protein (K05835)	-	-
RS_GCF_900129975.1	d__Bacteria;p__Desulfobacterota;c__Desulfovibrionia;o__Desulfovibrionales;f__Desulfovibrionaceae;g__Halodesulfovibrio;s__Halodesulfovibrio marinisediminis	NZ_FSRG01000003.1_776	NZ_FSRG01000003.1	843285..844331 (1)	349	OTHER	8	AI-2E_transport (PF01594)	AI-2 transport protein TqsA (K11744)	-	-
RS_GCF_900129975.1	d__Bacteria;p__Desulfobacterota;c__Desulfovibrionia;o__Desulfovibrionales;f__Desulfovibrionaceae;g__Halodesulfovibrio;s__Halodesulfovibrio marinisediminis	NZ_FSRG01000003.1_777	NZ_FSRG01000003.1	844367..844672 (1)	102	OTHER	0	Na	Na	-	-
RS_GCF_900129975.1	d__Bacteria;p__Desulfobacterota;c__Desulfovibrionia;o__Desulfovibrionales;f__Desulfovibrionaceae;g__Halodesulfovibrio;s__Halodesulfovibrio marinisediminis	NZ_FSRG01000003.1_778	NZ_FSRG01000003.1	844681..845181 (1)	167	OTHER	3	Phage_holin_3_6 (PF07332)	putative tricarboxylic transport membrane protein (K07794)	-	-
RS_GCF_900129975.1	d__Bacteria;p__Desulfobacterota;c__Desulfovibrionia;o__Desulfovibrionales;f__Desulfovibrionaceae;g__Halodesulfovibrio;s__Halodesulfovibrio marinisediminis	NZ_FSRG01000003.1_779	NZ_FSRG01000003.1	845313..845576 (-1)	88	OTHER	0	Na	Na	-	-
RS_GCF_900129975.1	d__Bacteria;p__Desulfobacterota;c__Desulfovibrionia;o__Desulfovibrionales;f__Desulfovibrionaceae;g__Halodesulfovibrio;s__Halodesulfovibrio marinisediminis	NZ_FSRG01000003.1_780	NZ_FSRG01000003.1	845822..846343 (-1)	174	OTHER	4	Imp-YgjV (PF10688)	Na	-	-
RS_GCF_900129975.1	d__Bacteria;p__Desulfobacterota;c__Desulfovibrionia;o__Desulfovibrionales;f__Desulfovibrionaceae;g__Halodesulfovibrio;s__Halodesulfovibrio marinisediminis	NZ_FSRG01000003.1_781	NZ_FSRG01000003.1	846757..847770 (-1)	338	TAT(Tat/SPI)	1	ApbE (PF02424)	FAD:protein FMN transferase [EC:2.7.1.180] (K03734)	ApbE (fmnB)	Fer4_5,OrganohalideReductase
RS_GCF_900129975.1	d__Bacteria;p__Desulfobacterota;c__Desulfovibrionia;o__Desulfovibrionales;f__Desulfovibrionaceae;g__Halodesulfovibrio;s__Halodesulfovibrio marinisediminis	NZ_FSRG01000003.1_782	NZ_FSRG01000003.1	847763..847975 (-1)	71	LIPO(Sec/SPII)	1	Na	Na	-	-
RS_GCF_900129975.1	d__Bacteria;p__Desulfobacterota;c__Desulfovibrionia;o__Desulfovibrionales;f__Desulfovibrionaceae;g__Halodesulfovibrio;s__Halodesulfovibrio marinisediminis	NZ_FSRG01000003.1_783	NZ_FSRG01000003.1	847978..849120 (-1)	381	SP(Sec/SPI)	6	FMN_bind (PF04205) + Fer4_5 (PF12801) + Fer4_5 (PF12801)	NosR/NirI family transcriptional regulator, putative reductive dehalogenation system regulator (K21559)	Fmn_Bind (pplA),Fer4_5 (PF12801)	Fer4_5,OrganohalideReductase
RS_GCF_900129975.1	d__Bacteria;p__Desulfobacterota;c__Desulfovibrionia;o__Desulfovibrionales;f__Desulfovibrionaceae;g__Halodesulfovibrio;s__Halodesulfovibrio marinisediminis	NZ_FSRG01000003.1_784	NZ_FSRG01000003.1	849183..849503 (-1)	107	OTHER	3	Na	Na	-	-
RS_GCF_900129975.1	d__Bacteria;p__Desulfobacterota;c__Desulfovibrionia;o__Desulfovibrionales;f__Desulfovibrionaceae;g__Halodesulfovibrio;s__Halodesulfovibrio marinisediminis	NZ_FSRG01000003.1_785	NZ_FSRG01000003.1	849552..851228 (-1)	559	TAT(Tat/SPI)	1	TAT_signal (PF10518) + Dehalogenase (PF13486) + Fer4_7 (PF12838)	prokaryotic molybdopterin-containing oxidoreductase family, iron-sulfur binding subunit (K00184) + 3-chloro-4-hydroxyphenylacetate reductive dehalogenase [EC:3.8.1.-] (K21566)	PceA (PF13486)	OrganohalideReductase
RS_GCF_900129975.1	d__Bacteria;p__Desulfobacterota;c__Desulfovibrionia;o__Desulfovibrionales;f__Desulfovibrionaceae;g__Halodesulfovibrio;s__Halodesulfovibrio marinisediminis	NZ_FSRG01000003.1_786	NZ_FSRG01000003.1	851260..852168 (-1)	303	OTHER	0	TPR_1 (PF00515) + TPR_16 (PF13432) + TPR_19 (PF14559)	lipoprotein NlpI (K05803) + stress-induced-phosphoprotein 1 (K09553) + stress-induced-phosphoprotein 1 (K09553)	-	-
RS_GCF_900129975.1	d__Bacteria;p__Desulfobacterota;c__Desulfovibrionia;o__Desulfovibrionales;f__Desulfovibrionaceae;g__Halodesulfovibrio;s__Halodesulfovibrio marinisediminis	NZ_FSRG01000003.1_787	NZ_FSRG01000003.1	852347..854035 (1)	563	OTHER	0	Sigma54_activat (PF00158) + HTH_8 (PF02954)	formate hydrogenlyase transcriptional activator (K15836)	-	-
RS_GCF_900129975.1	d__Bacteria;p__Desulfobacterota;c__Desulfovibrionia;o__Desulfovibrionales;f__Desulfovibrionaceae;g__Halodesulfovibrio;s__Halodesulfovibrio marinisediminis	NZ_FSRG01000003.1_788	NZ_FSRG01000003.1	854329..854700 (1)	124	OTHER	4	Na	Na	-	-
RS_GCF_900129975.1	d__Bacteria;p__Desulfobacterota;c__Desulfovibrionia;o__Desulfovibrionales;f__Desulfovibrionaceae;g__Halodesulfovibrio;s__Halodesulfovibrio marinisediminis	NZ_FSRG01000003.1_789	NZ_FSRG01000003.1	854891..855547 (-1)	219	OTHER	0	Nitroreductase (PF00881)	FMN reductase (NADPH) [EC:1.5.1.38] (K19285)	-	-
RS_GCF_900129975.1	d__Bacteria;p__Desulfobacterota;c__Desulfovibrionia;o__Desulfovibrionales;f__Desulfovibrionaceae;g__Halodesulfovibrio;s__Halodesulfovibrio marinisediminis	NZ_FSRG01000003.1_790	NZ_FSRG01000003.1	855639..856214 (-1)	192	OTHER	0	TetR_N (PF00440) + TetR_C_13 (PF16925)	TetR/AcrR family transcriptional regulator, transcriptional repressor for nem operon (K16137)	-	-
GB_GCA_001515265.1	d__Bacteria;p__Firmicutes_B;c__Desulfitobacteriia;o__Desulfitobacteriales;f__Syntrophobotulaceae;g__Dichloromethanomonas;s__Dichloromethanomonas elyunquensis	LNDB01000005.1_100	LNDB01000005.1	110195..110287 (1)	31	OTHER	1	Na	Na	-	-
GB_GCA_001515265.1	d__Bacteria;p__Firmicutes_B;c__Desulfitobacteriia;o__Desulfitobacteriales;f__Syntrophobotulaceae;g__Dichloromethanomonas;s__Dichloromethanomonas elyunquensis	LNDB01000005.1_101	LNDB01000005.1	110421..111209 (-1)	263	OTHER	0	Na	octaprenyl-diphosphate synthase [EC:2.5.1.90] (K02523)	-	-
GB_GCA_001515265.1	d__Bacteria;p__Firmicutes_B;c__Desulfitobacteriia;o__Desulfitobacteriales;f__Syntrophobotulaceae;g__Dichloromethanomonas;s__Dichloromethanomonas elyunquensis	LNDB01000005.1_102	LNDB01000005.1	111314..111499 (-1)	62	OTHER	1	TatA_B_E (PF02416)	sec-independent protein translocase protein TatA (K03116)	-	-
GB_GCA_001515265.1	d__Bacteria;p__Firmicutes_B;c__Desulfitobacteriia;o__Desulfitobacteriales;f__Syntrophobotulaceae;g__Dichloromethanomonas;s__Dichloromethanomonas elyunquensis	LNDB01000005.1_103	LNDB01000005.1	111720..113309 (-1)	530	OTHER	0	Cpn60_TCP1 (PF00118)	chaperonin GroEL (K04077)	-	-
GB_GCA_001515265.1	d__Bacteria;p__Firmicutes_B;c__Desulfitobacteriia;o__Desulfitobacteriales;f__Syntrophobotulaceae;g__Dichloromethanomonas;s__Dichloromethanomonas elyunquensis	LNDB01000005.1_104	LNDB01000005.1	113338..113487 (-1)	50	OTHER	1	Na	Na	-	-
GB_GCA_001515265.1	d__Bacteria;p__Firmicutes_B;c__Desulfitobacteriia;o__Desulfitobacteriales;f__Syntrophobotulaceae;g__Dichloromethanomonas;s__Dichloromethanomonas elyunquensis	LNDB01000005.1_105	LNDB01000005.1	113474..114658 (-1)	395	SP(Sec/SPI)	7	FMN_bind (PF04205) + Fer4_5 (PF12801) + Fer4_5 (PF12801)	NosR/NirI family transcriptional regulator, putative reductive dehalogenation system regulator (K21559)	Fmn_Bind (pplA),Fer4_5 (PF12801)	Fer4_5,OrganohalideReductase
GB_GCA_001515265.1	d__Bacteria;p__Firmicutes_B;c__Desulfitobacteriia;o__Desulfitobacteriales;f__Syntrophobotulaceae;g__Dichloromethanomonas;s__Dichloromethanomonas elyunquensis	LNDB01000005.1_106	LNDB01000005.1	114750..116378 (-1)	543	OTHER	0	Cpn60_TCP1 (PF00118)	chaperonin GroEL (K04077)	-	-
GB_GCA_001515265.1	d__Bacteria;p__Firmicutes_B;c__Desulfitobacteriia;o__Desulfitobacteriales;f__Syntrophobotulaceae;g__Dichloromethanomonas;s__Dichloromethanomonas elyunquensis	LNDB01000005.1_107	LNDB01000005.1	116375..116788 (-1)	138	OTHER	0	YlqD (PF11068)	piezo-type mechanosensitive ion channel component 1/2 (K22128)	-	-
GB_GCA_001515265.1	d__Bacteria;p__Firmicutes_B;c__Desulfitobacteriia;o__Desulfitobacteriales;f__Syntrophobotulaceae;g__Dichloromethanomonas;s__Dichloromethanomonas elyunquensis	LNDB01000005.1_108	LNDB01000005.1	117030..117728 (-1)	233	OTHER	0	cNMP_binding (PF00027) + HTH_Crp_2 (PF13545)	CRP/FNR family transcriptional regulator, reductive dehalogenation system regulator (K21558)	-	-
GB_GCA_001515265.1	d__Bacteria;p__Firmicutes_B;c__Desulfitobacteriia;o__Desulfitobacteriales;f__Syntrophobotulaceae;g__Dichloromethanomonas;s__Dichloromethanomonas elyunquensis	LNDB01000005.1_109	LNDB01000005.1	118023..119387 (-1)	455	TAT(Tat/SPI)	0	TAT_signal (PF10518) + Dehalogenase (PF13486) + Fer4_7 (PF12838)	3-chloro-4-hydroxyphenylacetate reductive dehalogenase [EC:3.8.1.-] (K21566)	PceA (PF13486)	OrganohalideReductase
GB_GCA_001515265.1	d__Bacteria;p__Firmicutes_B;c__Desulfitobacteriia;o__Desulfitobacteriales;f__Syntrophobotulaceae;g__Dichloromethanomonas;s__Dichloromethanomonas elyunquensis	LNDB01000005.1_110	LNDB01000005.1	119401..119712 (-1)	104	OTHER	3	Na	membrane ancheor protein (K21565)	-	-
GB_GCA_001515265.1	d__Bacteria;p__Firmicutes_B;c__Desulfitobacteriia;o__Desulfitobacteriales;f__Syntrophobotulaceae;g__Dichloromethanomonas;s__Dichloromethanomonas elyunquensis	LNDB01000005.1_111	LNDB01000005.1	119997..120623 (1)	209	OTHER	0	PhoU_div (PF01865)	uncharacterized protein (K07220)	-	-
GB_GCA_001515265.1	d__Bacteria;p__Firmicutes_B;c__Desulfitobacteriia;o__Desulfitobacteriales;f__Syntrophobotulaceae;g__Dichloromethanomonas;s__Dichloromethanomonas elyunquensis	LNDB01000005.1_112	LNDB01000005.1	120753..122117 (1)	455	SP(Sec/SPI)	1	ABC_transp_aux (PF09822)	N,N-dimethylformamidase [EC:3.5.1.56] (K03418)	-	-
GB_GCA_001515265.1	d__Bacteria;p__Firmicutes_B;c__Desulfitobacteriia;o__Desulfitobacteriales;f__Syntrophobotulaceae;g__Dichloromethanomonas;s__Dichloromethanomonas elyunquensis	LNDB01000005.1_113	LNDB01000005.1	122209..123246 (-1)	346	OTHER	6	Fer4_5 (PF12801) + Fer4_5 (PF12801) + Fer4_6 (PF12837)	ferredoxin-type protein NapH (K02574)	Fer4_5 (PF12801)	-
GB_GCA_001515265.1	d__Bacteria;p__Firmicutes_B;c__Desulfitobacteriia;o__Desulfitobacteriales;f__Syntrophobotulaceae;g__Dichloromethanomonas;s__Dichloromethanomonas elyunquensis	LNDB01000005.1_114	LNDB01000005.1	123647..123805 (1)	53	OTHER	0	SASP (PF00269)	small acid-soluble spore protein B (major beta-type SASP) (K06419)	-	-
RS_GCF_000243155.2	d__Bacteria;p__Firmicutes_B;c__Desulfitobacteriia;o__Desulfitobacteriales;f__Desulfitobacteriaceae;g__Desulfitobacterium;s__Desulfitobacterium dehalogenans	NC_018017.1_31	NC_018017.1	31526..33196 (1)	557	OTHER	0	DNA_pol3_delta2 (PF13177) + DNA_pol3_gamma3 (PF12169)	DNA polymerase III subunit gamma/tau [EC:2.7.7.7] (K02343)	-	-
RS_GCF_000243155.2	d__Bacteria;p__Firmicutes_B;c__Desulfitobacteriia;o__Desulfitobacteriales;f__Desulfitobacteriaceae;g__Desulfitobacterium;s__Desulfitobacterium dehalogenans	NC_018017.1_32	NC_018017.1	33216..33548 (1)	111	OTHER	0	YbaB_DNA_bd (PF02575)	uncharacterized protein (K09747)	-	-
RS_GCF_000243155.2	d__Bacteria;p__Firmicutes_B;c__Desulfitobacteriia;o__Desulfitobacteriales;f__Desulfitobacteriaceae;g__Desulfitobacterium;s__Desulfitobacterium dehalogenans	NC_018017.1_33	NC_018017.1	33559..34155 (1)	199	OTHER	0	HHH (PF00633) + RecR (PF02132) + Toprim_4 (PF13662)	recombination protein RecR (K06187)	-	-
RS_GCF_000243155.2	d__Bacteria;p__Firmicutes_B;c__Desulfitobacteriia;o__Desulfitobacteriales;f__Desulfitobacteriaceae;g__Desulfitobacterium;s__Desulfitobacterium dehalogenans	NC_018017.1_34	NC_018017.1	34245..34499 (1)	85	OTHER	3	BofA (PF07441)	inhibitor of the pro-sigma K processing machinery (K06317)	-	-
RS_GCF_000243155.2	d__Bacteria;p__Firmicutes_B;c__Desulfitobacteriia;o__Desulfitobacteriales;f__Desulfitobacteriaceae;g__Desulfitobacterium;s__Desulfitobacterium dehalogenans	NC_018017.1_35	NC_018017.1	34960..38490 (1)	1177	OTHER	0	POR_N (PF01855) + PFOR_II (PF17147) + POR (PF01558) + EKR (PF10371) + Fer4 (PF00037) + Fer4 (PF00037) + TPP_enzyme_C (PF02775)	pyruvate-ferredoxin/flavodoxin oxidoreductase [EC:1.2.7.1 1.2.7.-] (K03737)	-	-
RS_GCF_000243155.2	d__Bacteria;p__Firmicutes_B;c__Desulfitobacteriia;o__Desulfitobacteriales;f__Desulfitobacteriaceae;g__Desulfitobacterium;s__Desulfitobacterium dehalogenans	NC_018017.1_36	NC_018017.1	38734..40125 (1)	464	TAT(Tat/SPI)	0	TAT_signal (PF10518) + Dehalogenase (PF13486) + Fer4_16 (PF13484)	tetrachloroethene reductive dehalogenase [EC:1.21.99.5] (K21647)	PceA (PF13486)	OrganohalideReductase
RS_GCF_000243155.2	d__Bacteria;p__Firmicutes_B;c__Desulfitobacteriia;o__Desulfitobacteriales;f__Desulfitobacteriaceae;g__Desulfitobacterium;s__Desulfitobacterium dehalogenans	NC_018017.1_37	NC_018017.1	40139..40450 (1)	104	OTHER	3	Na	Na	-	-
RS_GCF_000243155.2	d__Bacteria;p__Firmicutes_B;c__Desulfitobacteriia;o__Desulfitobacteriales;f__Desulfitobacteriaceae;g__Desulfitobacterium;s__Desulfitobacterium dehalogenans	NC_018017.1_38	NC_018017.1	40557..41234 (-1)	226	OTHER	0	cNMP_binding (PF00027) + HTH_Crp_2 (PF13545)	CRP/FNR family transcriptional regulator, anaerobic regulatory protein (K21562)	-	-
RS_GCF_000243155.2	d__Bacteria;p__Firmicutes_B;c__Desulfitobacteriia;o__Desulfitobacteriales;f__Desulfitobacteriaceae;g__Desulfitobacterium;s__Desulfitobacterium dehalogenans	NC_018017.1_39	NC_018017.1	41352..43424 (1)	691	OTHER	0	Dehalogenase (PF13486) + Fer4_16 (PF13484) + Dehalogenase (PF13486) + Fer4 (PF00037)	tetrachloroethene reductive dehalogenase [EC:1.21.99.5] (K21647) + tetrachloroethene reductive dehalogenase [EC:1.21.99.5] (K21647) + tetrachloroethene reductive dehalogenase [EC:1.21.99.5] (K21647)	PceA (PF13486)	OrganohalideReductase
RS_GCF_000243155.2	d__Bacteria;p__Firmicutes_B;c__Desulfitobacteriia;o__Desulfitobacteriales;f__Desulfitobacteriaceae;g__Desulfitobacterium;s__Desulfitobacterium dehalogenans	NC_018017.1_40	NC_018017.1	43459..44664 (1)	402	SP(Sec/SPI)	6	FMN_bind (PF04205) + Fer4_5 (PF12801)	NosR/NirI family transcriptional regulator, putative reductive dehalogenation system regulator (K21559)	Fmn_Bind (pplA),Fer4_5 (PF12801)	Fer4_5,OrganohalideReductase
RS_GCF_000243155.2	d__Bacteria;p__Firmicutes_B;c__Desulfitobacteriia;o__Desulfitobacteriales;f__Desulfitobacteriaceae;g__Desulfitobacterium;s__Desulfitobacterium dehalogenans	NC_018017.1_41	NC_018017.1	44922..45398 (1)	159	OTHER	0	Ferritin (PF00210)	bacterioferritin [EC:1.16.3.1] (K03594)	-	-
RS_GCF_000243155.2	d__Bacteria;p__Firmicutes_B;c__Desulfitobacteriia;o__Desulfitobacteriales;f__Desulfitobacteriaceae;g__Desulfitobacterium;s__Desulfitobacterium dehalogenans	NC_018017.1_42	NC_018017.1	45549..47120 (1)	524	OTHER	3	GerA (PF03323)	spore germination protein KA (K06295)	-	-
RS_GCF_000243155.2	d__Bacteria;p__Firmicutes_B;c__Desulfitobacteriia;o__Desulfitobacteriales;f__Desulfitobacteriaceae;g__Desulfitobacterium;s__Desulfitobacterium dehalogenans	NC_018017.1_43	NC_018017.1	47121..48221 (1)	367	OTHER	10	Spore_permease (PF03845)	spore germination protein KB (K06296)	-	-
RS_GCF_000243155.2	d__Bacteria;p__Firmicutes_B;c__Desulfitobacteriia;o__Desulfitobacteriales;f__Desulfitobacteriaceae;g__Desulfitobacterium;s__Desulfitobacterium dehalogenans	NC_018017.1_44	NC_018017.1	48188..49429 (1)	414	LIPO(Sec/SPII)	1	Spore_GerAC (PF05504)	spore germination protein KC (K06297)	-	-
RS_GCF_000243155.2	d__Bacteria;p__Firmicutes_B;c__Desulfitobacteriia;o__Desulfitobacteriales;f__Desulfitobacteriaceae;g__Desulfitobacterium;s__Desulfitobacterium dehalogenans	NC_018017.1_45	NC_018017.1	49496..50914 (1)	473	OTHER	0	OKR_DC_1 (PF01276) + OKR_DC_1_C (PF03711)	lysine decarboxylase [EC:4.1.1.18] (K01582)	-	-
RS_GCF_000243155.2	d__Bacteria;p__Firmicutes_B;c__Desulfitobacteriia;o__Desulfitobacteriales;f__Desulfitobacteriaceae;g__Desulfitobacterium;s__Desulfitobacterium dehalogenans	NC_018017.1_571	NC_018017.1	620325..621260 (-1)	312	OTHER	0	Trigger_C (PF05698)	trigger factor (K03545)	-	-
RS_GCF_000243155.2	d__Bacteria;p__Firmicutes_B;c__Desulfitobacteriia;o__Desulfitobacteriales;f__Desulfitobacteriaceae;g__Desulfitobacterium;s__Desulfitobacterium dehalogenans	NC_018017.1_572	NC_018017.1	621409..622107 (1)	233	OTHER	0	cNMP_binding (PF00027) + HTH_Crp_2 (PF13545)	CRP/FNR family transcriptional regulator, reductive dehalogenation system regulator (K21558)	-	-
RS_GCF_000243155.2	d__Bacteria;p__Firmicutes_B;c__Desulfitobacteriia;o__Desulfitobacteriales;f__Desulfitobacteriaceae;g__Desulfitobacterium;s__Desulfitobacterium dehalogenans	NC_018017.1_573	NC_018017.1	622225..622638 (1)	138	OTHER	0	YlqD (PF11068)	Na	-	-
RS_GCF_000243155.2	d__Bacteria;p__Firmicutes_B;c__Desulfitobacteriia;o__Desulfitobacteriales;f__Desulfitobacteriaceae;g__Desulfitobacterium;s__Desulfitobacterium dehalogenans	NC_018017.1_574	NC_018017.1	622635..624182 (1)	516	OTHER	0	Cpn60_TCP1 (PF00118)	chaperonin GroEL (K04077)	-	-
RS_GCF_000243155.2	d__Bacteria;p__Firmicutes_B;c__Desulfitobacteriia;o__Desulfitobacteriales;f__Desulfitobacteriaceae;g__Desulfitobacterium;s__Desulfitobacterium dehalogenans	NC_018017.1_575	NC_018017.1	624277..624588 (1)	104	OTHER	3	Na	membrane ancheor protein (K21565)	-	-
RS_GCF_000243155.2	d__Bacteria;p__Firmicutes_B;c__Desulfitobacteriia;o__Desulfitobacteriales;f__Desulfitobacteriaceae;g__Desulfitobacterium;s__Desulfitobacterium dehalogenans	NC_018017.1_576	NC_018017.1	624601..625944 (1)	448	TAT(Tat/SPI)	0	TAT_signal (PF10518) + Dehalogenase (PF13486) + Fer4_7 (PF12838)	3-chloro-4-hydroxyphenylacetate reductive dehalogenase [EC:3.8.1.-] (K21566)	PceA (PF13486)	OrganohalideReductase
RS_GCF_000243155.2	d__Bacteria;p__Firmicutes_B;c__Desulfitobacteriia;o__Desulfitobacteriales;f__Desulfitobacteriaceae;g__Desulfitobacterium;s__Desulfitobacterium dehalogenans	NC_018017.1_577	NC_018017.1	626041..627228 (1)	396	SP(Sec/SPI)	6	FMN_bind (PF04205) + Fer4_5 (PF12801) + Fer4_5 (PF12801)	NosR/NirI family transcriptional regulator, putative reductive dehalogenation system regulator (K21559)	Fmn_Bind (pplA),Fer4_5 (PF12801)	Fer4_5,OrganohalideReductase
RS_GCF_000243155.2	d__Bacteria;p__Firmicutes_B;c__Desulfitobacteriia;o__Desulfitobacteriales;f__Desulfitobacteriaceae;g__Desulfitobacterium;s__Desulfitobacterium dehalogenans	NC_018017.1_578	NC_018017.1	627218..627328 (1)	37	OTHER	1	Na	Na	-	-
RS_GCF_000243155.2	d__Bacteria;p__Firmicutes_B;c__Desulfitobacteriia;o__Desulfitobacteriales;f__Desulfitobacteriaceae;g__Desulfitobacterium;s__Desulfitobacterium dehalogenans	NC_018017.1_579	NC_018017.1	627352..628962 (1)	537	OTHER	0	Cpn60_TCP1 (PF00118)	chaperonin GroEL (K04077)	-	-
RS_GCF_000243155.2	d__Bacteria;p__Firmicutes_B;c__Desulfitobacteriia;o__Desulfitobacteriales;f__Desulfitobacteriaceae;g__Desulfitobacterium;s__Desulfitobacterium dehalogenans	NC_018017.1_580	NC_018017.1	629185..630867 (1)	561	OTHER	2	4HB_MCP_1 (PF12729) + HAMP (PF00672) + MCPsignal (PF00015)	methyl-accepting chemotaxis protein (K03406)	-	-
RS_GCF_000243155.2	d__Bacteria;p__Firmicutes_B;c__Desulfitobacteriia;o__Desulfitobacteriales;f__Desulfitobacteriaceae;g__Desulfitobacterium;s__Desulfitobacterium dehalogenans	NC_018017.1_581	NC_018017.1	631147..631608 (1)	154	OTHER	0	2Fe-2S_thioredx (PF01257)	NADH-quinone oxidoreductase subunit E [EC:7.1.1.2] (K00334)	-	-
RS_GCF_000243155.2	d__Bacteria;p__Firmicutes_B;c__Desulfitobacteriia;o__Desulfitobacteriales;f__Desulfitobacteriaceae;g__Desulfitobacterium;s__Desulfitobacterium dehalogenans	NC_018017.1_582	NC_018017.1	631612..632907 (1)	432	OTHER	0	Complex1_51K (PF01512) + SLBB (PF10531) + NADH_4Fe-4S (PF10589)	NADH-quinone oxidoreductase subunit F [EC:7.1.1.2] (K00335)	-	-
GB_GCA_000961765.1	d__Bacteria;p__Firmicutes_B;c__Peptococcia;o__Peptococcales;f__BICA1-8;g__BICA1-8;s__BICA1-8 sp000961765	LADT01000003.1_2	LADT01000003.1	654..764 (-1)	37	OTHER	0	Na	Na	-	-
GB_GCA_000961765.1	d__Bacteria;p__Firmicutes_B;c__Peptococcia;o__Peptococcales;f__BICA1-8;g__BICA1-8;s__BICA1-8 sp000961765	LADT01000003.1_3	LADT01000003.1	934..1578 (1)	215	OTHER	0	B12-binding_2 (PF02607) + B12-binding (PF02310)	trimethylamine corrinoid protein (K14084)	-	-
GB_GCA_000961765.1	d__Bacteria;p__Firmicutes_B;c__Peptococcia;o__Peptococcales;f__BICA1-8;g__BICA1-8;s__BICA1-8 sp000961765	LADT01000003.1_4	LADT01000003.1	1571..2566 (1)	332	OTHER	0	URO-D (PF01208)	[methyl-Co(III) methanol-specific corrinoid protein]:coenzyme M methyltransferase [EC:2.1.1.246] (K14080)	-	-
GB_GCA_000961765.1	d__Bacteria;p__Firmicutes_B;c__Peptococcia;o__Peptococcales;f__BICA1-8;g__BICA1-8;s__BICA1-8 sp000961765	LADT01000003.1_5	LADT01000003.1	2559..3887 (1)	443	OTHER	0	GAF (PF01590) + HisKA (PF00512) + HATPase_c (PF02518)	two-component system, NtrC family, sensor kinase [EC:2.7.13.3] (K02482)	-	-
GB_GCA_000961765.1	d__Bacteria;p__Firmicutes_B;c__Peptococcia;o__Peptococcales;f__BICA1-8;g__BICA1-8;s__BICA1-8 sp000961765	LADT01000003.1_6	LADT01000003.1	3884..5245 (1)	454	OTHER	0	Response_reg (PF00072) + Sigma54_activat (PF00158) + HTH_8 (PF02954)	two-component system, NtrC family, response regulator (K02481)	-	-
GB_GCA_000961765.1	d__Bacteria;p__Firmicutes_B;c__Peptococcia;o__Peptococcales;f__BICA1-8;g__BICA1-8;s__BICA1-8 sp000961765	LADT01000003.1_7	LADT01000003.1	5449..6807 (1)	453	TAT(Tat/SPI)	0	Dehalogenase (PF13486) + Fer4_16 (PF13484)	3-chloro-4-hydroxyphenylacetate reductive dehalogenase [EC:3.8.1.-] (K21566)	PceA (PF13486)	OrganohalideReductase
GB_GCA_000961765.1	d__Bacteria;p__Firmicutes_B;c__Peptococcia;o__Peptococcales;f__BICA1-8;g__BICA1-8;s__BICA1-8 sp000961765	LADT01000003.1_8	LADT01000003.1	6828..7124 (1)	99	OTHER	2	Na	Na	-	-
GB_GCA_000961765.1	d__Bacteria;p__Firmicutes_B;c__Peptococcia;o__Peptococcales;f__BICA1-8;g__BICA1-8;s__BICA1-8 sp000961765	LADT01000003.1_9	LADT01000003.1	7190..8356 (1)	389	SP(Sec/SPI)	6	FMN_bind (PF04205) + Fer4_5 (PF12801) + Fer4_5 (PF12801)	NosR/NirI family transcriptional regulator, putative reductive dehalogenation system regulator (K21559)	Fmn_Bind (pplA),Fer4_5 (PF12801)	Fer4_5,OrganohalideReductase
GB_GCA_000961765.1	d__Bacteria;p__Firmicutes_B;c__Peptococcia;o__Peptococcales;f__BICA1-8;g__BICA1-8;s__BICA1-8 sp000961765	LADT01000003.1_10	LADT01000003.1	8311..8418 (1)	36	OTHER	1	Na	Na	-	-
GB_GCA_000961765.1	d__Bacteria;p__Firmicutes_B;c__Peptococcia;o__Peptococcales;f__BICA1-8;g__BICA1-8;s__BICA1-8 sp000961765	LADT01000003.1_11	LADT01000003.1	8528..8722 (1)	65	OTHER	1	TatA_B_E (PF02416)	sec-independent protein translocase protein TatA (K03116)	-	-
GB_GCA_000961765.1	d__Bacteria;p__Firmicutes_B;c__Peptococcia;o__Peptococcales;f__BICA1-8;g__BICA1-8;s__BICA1-8 sp000961765	LADT01000003.1_12	LADT01000003.1	8848..9606 (-1)	253	OTHER	0	Y1_Tnp (PF01797)	putative transposase (K07491)	-	-
GB_GCA_000961765.1	d__Bacteria;p__Firmicutes_B;c__Peptococcia;o__Peptococcales;f__BICA1-8;g__BICA1-8;s__BICA1-8 sp000961765	LADT01000003.1_13	LADT01000003.1	9795..11993 (1)	733	OTHER	0	Toprim (PF01751) + Topoisom_bac (PF01131)	DNA topoisomerase III [EC:5.6.2.1] (K03169)	-	-
GB_GCA_000961765.1	d__Bacteria;p__Firmicutes_B;c__Peptococcia;o__Peptococcales;f__BICA1-8;g__BICA1-8;s__BICA1-8 sp000961765	LADT01000003.1_14	LADT01000003.1	12083..12514 (1)	144	OTHER	0	Pro_isomerase (PF00160)	peptidyl-prolyl cis-trans isomerase B (cyclophilin B) [EC:5.2.1.8] (K03768)	-	-
GB_GCA_003560165.1	d__Bacteria;p__Bacteroidota;c__Bacteroidia;o__Bacteroidales;f__UBA7960;g__PWJC01;s__PWJC01 sp003560165	PWJC01000087.1_1	PWJC01000087.1	3..1421 (1)	473	OTHER	0	PFL-like (PF02901) + Gly_radical (PF01228)	trans-4-hydroxy-L-proline dehydratase [EC:4.2.1.172] (K23121)	-	-
GB_GCA_003560165.1	d__Bacteria;p__Bacteroidota;c__Bacteroidia;o__Bacteroidales;f__UBA7960;g__PWJC01;s__PWJC01 sp003560165	PWJC01000087.1_2	PWJC01000087.1	1486..2619 (-1)	378	SP(Sec/SPI)	6	FMN_bind (PF04205) + Fer4_5 (PF12801) + Fer4_5 (PF12801)	NosR/NirI family transcriptional regulator, putative reductive dehalogenation system regulator (K21559)	Fmn_Bind (pplA),Fer4_5 (PF12801)	Fer4_5,OrganohalideReductase
GB_GCA_003560165.1	d__Bacteria;p__Bacteroidota;c__Bacteroidia;o__Bacteroidales;f__UBA7960;g__PWJC01;s__PWJC01 sp003560165	PWJC01000087.1_3	PWJC01000087.1	2620..2958 (-1)	113	OTHER	3	Na	Na	-	-
GB_GCA_003560165.1	d__Bacteria;p__Bacteroidota;c__Bacteroidia;o__Bacteroidales;f__UBA7960;g__PWJC01;s__PWJC01 sp003560165	PWJC01000087.1_4	PWJC01000087.1	2939..4414 (-1)	492	TAT(Tat/SPI)	1	Dehalogenase (PF13486) + Fer4_7 (PF12838)	3-chloro-4-hydroxyphenylacetate reductive dehalogenase [EC:3.8.1.-] (K21566)	PceA (PF13486)	OrganohalideReductase
GB_GCA_003560165.1	d__Bacteria;p__Bacteroidota;c__Bacteroidia;o__Bacteroidales;f__UBA7960;g__PWJC01;s__PWJC01 sp003560165	PWJC01000087.1_5	PWJC01000087.1	4519..4953 (1)	145	OTHER	0	MarR_2 (PF12802)	MarR family transcriptional regulator, transcriptional regulator for hemolysin (K06075)	-	-
GB_GCA_003560165.1	d__Bacteria;p__Bacteroidota;c__Bacteroidia;o__Bacteroidales;f__UBA7960;g__PWJC01;s__PWJC01 sp003560165	PWJC01000087.1_6	PWJC01000087.1	5169..5861 (1)	231	LIPO(Sec/SPII)	0	Na	starch-binding outer membrane protein SusE/F (K21571)	-	-
GB_GCA_003560165.1	d__Bacteria;p__Bacteroidota;c__Bacteroidia;o__Bacteroidales;f__UBA7960;g__PWJC01;s__PWJC01 sp003560165	PWJC01000087.1_7	PWJC01000087.1	6027..6872 (-1)	282	OTHER	7	CPBP (PF02517)	uncharacterized protein (K07052)	-	-
GB_GCA_003560165.1	d__Bacteria;p__Bacteroidota;c__Bacteroidia;o__Bacteroidales;f__UBA7960;g__PWJC01;s__PWJC01 sp003560165	PWJC01000087.1_8	PWJC01000087.1	7185..7487 (1)	101	SP(Sec/SPI)	0	Na	Na	-	-
RS_GCF_000512895.1	d__Bacteria;p__Firmicutes_B;c__Desulfitobacteriia;o__Desulfitobacteriales;f__Syntrophobotulaceae;g__Dehalobacter;s__Dehalobacter restrictus	NZ_CP007033.1_782	NZ_CP007033.1	802576..803130 (1)	185	OTHER	2	RDD (PF06271)	Na	-	-
RS_GCF_000512895.1	d__Bacteria;p__Firmicutes_B;c__Desulfitobacteriia;o__Desulfitobacteriales;f__Syntrophobotulaceae;g__Dehalobacter;s__Dehalobacter restrictus	NZ_CP007033.1_783	NZ_CP007033.1	803120..803578 (1)	153	OTHER	0	Pentapeptide_4 (PF13599) + Pentapeptide_4 (PF13599)	BTB/POZ domain-containing protein KCTD9 (K21919)	-	-
RS_GCF_000512895.1	d__Bacteria;p__Firmicutes_B;c__Desulfitobacteriia;o__Desulfitobacteriales;f__Syntrophobotulaceae;g__Dehalobacter;s__Dehalobacter restrictus	NZ_CP007033.1_784	NZ_CP007033.1	803575..803943 (1)	123	OTHER	3	YccF (PF03733) + YccF (PF03733)	Na	-	-
RS_GCF_000512895.1	d__Bacteria;p__Firmicutes_B;c__Desulfitobacteriia;o__Desulfitobacteriales;f__Syntrophobotulaceae;g__Dehalobacter;s__Dehalobacter restrictus	NZ_CP007033.1_785	NZ_CP007033.1	804128..805597 (-1)	490	OTHER	0	DUF772 (PF05598) + DDE_Tnp_1_3 (PF13612) + DDE_Tnp_1_6 (PF13751)	transposase (K07487)	-	-
RS_GCF_000512895.1	d__Bacteria;p__Firmicutes_B;c__Desulfitobacteriia;o__Desulfitobacteriales;f__Syntrophobotulaceae;g__Dehalobacter;s__Dehalobacter restrictus	NZ_CP007033.1_786	NZ_CP007033.1	805889..806581 (-1)	231	OTHER	0	cNMP_binding (PF00027) + HTH_Crp_2 (PF13545)	CRP/FNR family transcriptional regulator, anaerobic regulatory protein (K21562)	-	-
RS_GCF_000512895.1	d__Bacteria;p__Firmicutes_B;c__Desulfitobacteriia;o__Desulfitobacteriales;f__Syntrophobotulaceae;g__Dehalobacter;s__Dehalobacter restrictus	NZ_CP007033.1_787	NZ_CP007033.1	806867..808093 (1)	409	OTHER	0	Dehalogenase (PF13486) + Fer4_16 (PF13484)	tetrachloroethene reductive dehalogenase [EC:1.21.99.5] (K21647)	PceA (PF13486)	OrganohalideReductase
RS_GCF_000512895.1	d__Bacteria;p__Firmicutes_B;c__Desulfitobacteriia;o__Desulfitobacteriales;f__Syntrophobotulaceae;g__Dehalobacter;s__Dehalobacter restrictus	NZ_CP007033.1_788	NZ_CP007033.1	808128..808430 (1)	101	OTHER	3	Na	Na	-	-
RS_GCF_000512895.1	d__Bacteria;p__Firmicutes_B;c__Desulfitobacteriia;o__Desulfitobacteriales;f__Syntrophobotulaceae;g__Dehalobacter;s__Dehalobacter restrictus	NZ_CP007033.1_789	NZ_CP007033.1	808462..809658 (1)	399	SP(Sec/SPI)	6	FMN_bind (PF04205) + Fer4_5 (PF12801) + Fer4_5 (PF12801)	NosR/NirI family transcriptional regulator, putative reductive dehalogenation system regulator (K21559)	Fmn_Bind (pplA),Fer4_5 (PF12801)	Fer4_5,OrganohalideReductase
RS_GCF_000512895.1	d__Bacteria;p__Firmicutes_B;c__Desulfitobacteriia;o__Desulfitobacteriales;f__Syntrophobotulaceae;g__Dehalobacter;s__Dehalobacter restrictus	NZ_CP007033.1_790	NZ_CP007033.1	809707..809814 (1)	36	OTHER	1	Na	Na	-	-
RS_GCF_000512895.1	d__Bacteria;p__Firmicutes_B;c__Desulfitobacteriia;o__Desulfitobacteriales;f__Syntrophobotulaceae;g__Dehalobacter;s__Dehalobacter restrictus	NZ_CP007033.1_791	NZ_CP007033.1	809968..810693 (-1)	242	OTHER	0	cNMP_binding (PF00027) + HTH_Crp_2 (PF13545)	CRP/FNR family transcriptional regulator, anaerobic regulatory protein (K21562)	-	-
RS_GCF_000512895.1	d__Bacteria;p__Firmicutes_B;c__Desulfitobacteriia;o__Desulfitobacteriales;f__Syntrophobotulaceae;g__Dehalobacter;s__Dehalobacter restrictus	NZ_CP007033.1_792	NZ_CP007033.1	811017..812309 (1)	431	TAT(Tat/SPI)	0	TAT_signal (PF10518) + Dehalogenase (PF13486) + Fer4_16 (PF13484)	tetrachloroethene reductive dehalogenase [EC:1.21.99.5] (K21647)	PceA (PF13486)	OrganohalideReductase
RS_GCF_000512895.1	d__Bacteria;p__Firmicutes_B;c__Desulfitobacteriia;o__Desulfitobacteriales;f__Syntrophobotulaceae;g__Dehalobacter;s__Dehalobacter restrictus	NZ_CP007033.1_793	NZ_CP007033.1	812328..812630 (1)	101	OTHER	3	Na	Na	-	-
RS_GCF_000512895.1	d__Bacteria;p__Firmicutes_B;c__Desulfitobacteriia;o__Desulfitobacteriales;f__Syntrophobotulaceae;g__Dehalobacter;s__Dehalobacter restrictus	NZ_CP007033.1_794	NZ_CP007033.1	812654..813919 (1)	422	SP(Sec/SPI)	6	FMN_bind (PF04205) + Fer4_5 (PF12801) + Fer4_5 (PF12801)	NosR/NirI family transcriptional regulator, putative reductive dehalogenation system regulator (K21559)	Fmn_Bind (pplA),Fer4_5 (PF12801)	Fer4_5,OrganohalideReductase
RS_GCF_000512895.1	d__Bacteria;p__Firmicutes_B;c__Desulfitobacteriia;o__Desulfitobacteriales;f__Syntrophobotulaceae;g__Dehalobacter;s__Dehalobacter restrictus	NZ_CP007033.1_795	NZ_CP007033.1	813916..814023 (1)	36	SP(Sec/SPI)	1	Na	Na	-	-
RS_GCF_000512895.1	d__Bacteria;p__Firmicutes_B;c__Desulfitobacteriia;o__Desulfitobacteriales;f__Syntrophobotulaceae;g__Dehalobacter;s__Dehalobacter restrictus	NZ_CP007033.1_796	NZ_CP007033.1	814227..814916 (-1)	230	OTHER	0	cNMP_binding (PF00027) + HTH_Crp_2 (PF13545)	CRP/FNR family transcriptional regulator, anaerobic regulatory protein (K21562)	-	-
RS_GCF_000512895.1	d__Bacteria;p__Firmicutes_B;c__Desulfitobacteriia;o__Desulfitobacteriales;f__Syntrophobotulaceae;g__Dehalobacter;s__Dehalobacter restrictus	NZ_CP007033.1_797	NZ_CP007033.1	815170..815478 (1)	103	OTHER	3	Na	membrane ancheor protein (K21565)	-	-
RS_GCF_000512895.1	d__Bacteria;p__Firmicutes_B;c__Desulfitobacteriia;o__Desulfitobacteriales;f__Syntrophobotulaceae;g__Dehalobacter;s__Dehalobacter restrictus	NZ_CP007033.1_798	NZ_CP007033.1	815492..816886 (1)	465	TAT(Tat/SPI)	0	TAT_signal (PF10518) + Dehalogenase (PF13486) + Fer4_7 (PF12838)	3-chloro-4-hydroxyphenylacetate reductive dehalogenase [EC:3.8.1.-] (K21566)	PceA (PF13486)	OrganohalideReductase
RS_GCF_000512895.1	d__Bacteria;p__Firmicutes_B;c__Desulfitobacteriia;o__Desulfitobacteriales;f__Syntrophobotulaceae;g__Dehalobacter;s__Dehalobacter restrictus	NZ_CP007033.1_799	NZ_CP007033.1	817401..818093 (1)	231	OTHER	0	cNMP_binding (PF00027) + HTH_Crp_2 (PF13545)	CRP/FNR family transcriptional regulator, reductive dehalogenation system regulator (K21558)	-	-
RS_GCF_000512895.1	d__Bacteria;p__Firmicutes_B;c__Desulfitobacteriia;o__Desulfitobacteriales;f__Syntrophobotulaceae;g__Dehalobacter;s__Dehalobacter restrictus	NZ_CP007033.1_800	NZ_CP007033.1	818227..819000 (1)	258	OTHER	0	cNMP_binding (PF00027) + HTH_Crp_2 (PF13545)	CRP/FNR family transcriptional regulator, reductive dehalogenation system regulator (K21558)	-	-
RS_GCF_000512895.1	d__Bacteria;p__Firmicutes_B;c__Desulfitobacteriia;o__Desulfitobacteriales;f__Syntrophobotulaceae;g__Dehalobacter;s__Dehalobacter restrictus	NZ_CP007033.1_801	NZ_CP007033.1	819185..819493 (1)	103	OTHER	3	Na	membrane ancheor protein (K21565)	-	-
RS_GCF_000512895.1	d__Bacteria;p__Firmicutes_B;c__Desulfitobacteriia;o__Desulfitobacteriales;f__Syntrophobotulaceae;g__Dehalobacter;s__Dehalobacter restrictus	NZ_CP007033.1_802	NZ_CP007033.1	819507..820928 (1)	474	TAT(Tat/SPI)	0	TAT_signal (PF10518) + Dehalogenase (PF13486) + Fer4 (PF00037) + Fer4 (PF00037)	3-chloro-4-hydroxyphenylacetate reductive dehalogenase [EC:3.8.1.-] (K21566)	PceA (PF13486)	-
RS_GCF_000512895.1	d__Bacteria;p__Firmicutes_B;c__Desulfitobacteriia;o__Desulfitobacteriales;f__Syntrophobotulaceae;g__Dehalobacter;s__Dehalobacter restrictus	NZ_CP007033.1_803	NZ_CP007033.1	821524..822900 (1)	459	TAT(Tat/SPI)	0	TAT_signal (PF10518) + Dehalogenase (PF13486) + Fer4_7 (PF12838)	3-chloro-4-hydroxyphenylacetate reductive dehalogenase [EC:3.8.1.-] (K21566)	PceA (PF13486)	-
RS_GCF_000512895.1	d__Bacteria;p__Firmicutes_B;c__Desulfitobacteriia;o__Desulfitobacteriales;f__Syntrophobotulaceae;g__Dehalobacter;s__Dehalobacter restrictus	NZ_CP007033.1_1957	NZ_CP007033.1	2034585..2034728 (-1)	48	OTHER	0	Na	Na	-	-
RS_GCF_000512895.1	d__Bacteria;p__Firmicutes_B;c__Desulfitobacteriia;o__Desulfitobacteriales;f__Syntrophobotulaceae;g__Dehalobacter;s__Dehalobacter restrictus	NZ_CP007033.1_1958	NZ_CP007033.1	2034745..2035917 (-1)	391	OTHER	0	URO-D (PF01208) + URO-D (PF01208)	uroporphyrinogen decarboxylase [EC:4.1.1.37] (K01599)	-	-
RS_GCF_000512895.1	d__Bacteria;p__Firmicutes_B;c__Desulfitobacteriia;o__Desulfitobacteriales;f__Syntrophobotulaceae;g__Dehalobacter;s__Dehalobacter restrictus	NZ_CP007033.1_1959	NZ_CP007033.1	2035921..2036559 (-1)	213	OTHER	0	B12-binding_2 (PF02607) + B12-binding (PF02310)	dimethylamine corrinoid protein (K16179)	-	-
RS_GCF_000512895.1	d__Bacteria;p__Firmicutes_B;c__Desulfitobacteriia;o__Desulfitobacteriales;f__Syntrophobotulaceae;g__Dehalobacter;s__Dehalobacter restrictus	NZ_CP007033.1_1960	NZ_CP007033.1	2036963..2037637 (1)	225	OTHER	0	cNMP_binding (PF00027) + Crp (PF00325)	CRP/FNR family transcriptional regulator, anaerobic regulatory protein (K21562)	-	-
RS_GCF_000512895.1	d__Bacteria;p__Firmicutes_B;c__Desulfitobacteriia;o__Desulfitobacteriales;f__Syntrophobotulaceae;g__Dehalobacter;s__Dehalobacter restrictus	NZ_CP007033.1_1961	NZ_CP007033.1	2037649..2037855 (-1)	69	SP(Sec/SPI)	1	Na	Na	-	-
RS_GCF_000512895.1	d__Bacteria;p__Firmicutes_B;c__Desulfitobacteriia;o__Desulfitobacteriales;f__Syntrophobotulaceae;g__Dehalobacter;s__Dehalobacter restrictus	NZ_CP007033.1_1962	NZ_CP007033.1	2037884..2039062 (-1)	393	SP(Sec/SPI)	6	FMN_bind (PF04205) + Fer4_5 (PF12801) + Fer4_5 (PF12801)	NosR/NirI family transcriptional regulator, putative reductive dehalogenation system regulator (K21559)	Fmn_Bind (pplA),Fer4_5 (PF12801)	Fer4_5,OrganohalideReductase
RS_GCF_000512895.1	d__Bacteria;p__Firmicutes_B;c__Desulfitobacteriia;o__Desulfitobacteriales;f__Syntrophobotulaceae;g__Dehalobacter;s__Dehalobacter restrictus	NZ_CP007033.1_1963	NZ_CP007033.1	2039141..2040544 (-1)	468	TAT(Tat/SPI)	0	TAT_signal (PF10518) + Dehalogenase (PF13486) + Fer4_16 (PF13484)	tetrachloroethene reductive dehalogenase [EC:1.21.99.5] (K21647)	PceA (PF13486)	OrganohalideReductase
RS_GCF_000512895.1	d__Bacteria;p__Firmicutes_B;c__Desulfitobacteriia;o__Desulfitobacteriales;f__Syntrophobotulaceae;g__Dehalobacter;s__Dehalobacter restrictus	NZ_CP007033.1_1964	NZ_CP007033.1	2040546..2040875 (-1)	110	OTHER	3	Na	Na	-	-
RS_GCF_000512895.1	d__Bacteria;p__Firmicutes_B;c__Desulfitobacteriia;o__Desulfitobacteriales;f__Syntrophobotulaceae;g__Dehalobacter;s__Dehalobacter restrictus	NZ_CP007033.1_1965	NZ_CP007033.1	2040923..2041108 (-1)	62	OTHER	0	Na	Na	-	-
RS_GCF_000512895.1	d__Bacteria;p__Firmicutes_B;c__Desulfitobacteriia;o__Desulfitobacteriales;f__Syntrophobotulaceae;g__Dehalobacter;s__Dehalobacter restrictus	NZ_CP007033.1_1966	NZ_CP007033.1	2041122..2041820 (-1)	233	OTHER	0	cNMP_binding (PF00027) + HTH_Crp_2 (PF13545)	CRP/FNR family transcriptional regulator, reductive dehalogenation system regulator (K21558)	-	-
RS_GCF_000512895.1	d__Bacteria;p__Firmicutes_B;c__Desulfitobacteriia;o__Desulfitobacteriales;f__Syntrophobotulaceae;g__Dehalobacter;s__Dehalobacter restrictus	NZ_CP007033.1_1967	NZ_CP007033.1	2042273..2043586 (-1)	438	TAT(Tat/SPI)	0	TAT_signal (PF10518) + Dehalogenase (PF13486) + Fer4_16 (PF13484)	3-chloro-4-hydroxyphenylacetate reductive dehalogenase [EC:3.8.1.-] (K21566)	PceA (PF13486)	OrganohalideReductase
RS_GCF_000512895.1	d__Bacteria;p__Firmicutes_B;c__Desulfitobacteriia;o__Desulfitobacteriales;f__Syntrophobotulaceae;g__Dehalobacter;s__Dehalobacter restrictus	NZ_CP007033.1_1968	NZ_CP007033.1	2043600..2043911 (-1)	104	OTHER	3	Na	membrane ancheor protein (K21565)	-	-
RS_GCF_000512895.1	d__Bacteria;p__Firmicutes_B;c__Desulfitobacteriia;o__Desulfitobacteriales;f__Syntrophobotulaceae;g__Dehalobacter;s__Dehalobacter restrictus	NZ_CP007033.1_1969	NZ_CP007033.1	2044235..2044357 (-1)	41	OTHER	0	Na	Na	-	-
RS_GCF_000512895.1	d__Bacteria;p__Firmicutes_B;c__Desulfitobacteriia;o__Desulfitobacteriales;f__Syntrophobotulaceae;g__Dehalobacter;s__Dehalobacter restrictus	NZ_CP007033.1_1970	NZ_CP007033.1	2044424..2045593 (-1)	390	OTHER	0	URO-D (PF01208)	uroporphyrinogen decarboxylase [EC:4.1.1.37] (K01599)	-	-
RS_GCF_000512895.1	d__Bacteria;p__Firmicutes_B;c__Desulfitobacteriia;o__Desulfitobacteriales;f__Syntrophobotulaceae;g__Dehalobacter;s__Dehalobacter restrictus	NZ_CP007033.1_1971	NZ_CP007033.1	2045643..2046278 (-1)	212	OTHER	0	B12-binding_2 (PF02607) + B12-binding (PF02310)	trimethylamine corrinoid protein (K14084)	-	-
RS_GCF_000512895.1	d__Bacteria;p__Firmicutes_B;c__Desulfitobacteriia;o__Desulfitobacteriales;f__Syntrophobotulaceae;g__Dehalobacter;s__Dehalobacter restrictus	NZ_CP007033.1_1972	NZ_CP007033.1	2046543..2047916 (-1)	458	TAT(Tat/SPI)	0	TAT_signal (PF10518) + Dehalogenase (PF13486) + Fer4_16 (PF13484)	3-chloro-4-hydroxyphenylacetate reductive dehalogenase [EC:3.8.1.-] (K21566)	PceA (PF13486)	-
RS_GCF_000512895.1	d__Bacteria;p__Firmicutes_B;c__Desulfitobacteriia;o__Desulfitobacteriales;f__Syntrophobotulaceae;g__Dehalobacter;s__Dehalobacter restrictus	NZ_CP007033.1_1995	NZ_CP007033.1	2068232..2069029 (-1)	266	SP(Sec/SPI)	6	ABC2_membrane_2 (PF12679)	Cu-processing system permease protein (K19341)	-	-
RS_GCF_000512895.1	d__Bacteria;p__Firmicutes_B;c__Desulfitobacteriia;o__Desulfitobacteriales;f__Syntrophobotulaceae;g__Dehalobacter;s__Dehalobacter restrictus	NZ_CP007033.1_1996	NZ_CP007033.1	2069042..2069836 (-1)	265	OTHER	6	ABC2_membrane_2 (PF12679)	lantibiotic transport system permease protein (K20460)	-	-
RS_GCF_000512895.1	d__Bacteria;p__Firmicutes_B;c__Desulfitobacteriia;o__Desulfitobacteriales;f__Syntrophobotulaceae;g__Dehalobacter;s__Dehalobacter restrictus	NZ_CP007033.1_1997	NZ_CP007033.1	2069842..2070726 (-1)	295	OTHER	0	ABC_tran (PF00005) + DUF4162 (PF13732)	ABC-2 type transport system ATP-binding protein (K01990)	-	-
RS_GCF_000512895.1	d__Bacteria;p__Firmicutes_B;c__Desulfitobacteriia;o__Desulfitobacteriales;f__Syntrophobotulaceae;g__Dehalobacter;s__Dehalobacter restrictus	NZ_CP007033.1_1998	NZ_CP007033.1	2071055..2071732 (1)	226	OTHER	0	cNMP_binding (PF00027) + HTH_Crp_2 (PF13545)	CRP/FNR family transcriptional regulator, anaerobic regulatory protein (K21562)	-	-
RS_GCF_000512895.1	d__Bacteria;p__Firmicutes_B;c__Desulfitobacteriia;o__Desulfitobacteriales;f__Syntrophobotulaceae;g__Dehalobacter;s__Dehalobacter restrictus	NZ_CP007033.1_1999	NZ_CP007033.1	2071962..2072303 (1)	114	OTHER	3	Na	membrane ancheor protein (K21565)	-	-
RS_GCF_000512895.1	d__Bacteria;p__Firmicutes_B;c__Desulfitobacteriia;o__Desulfitobacteriales;f__Syntrophobotulaceae;g__Dehalobacter;s__Dehalobacter restrictus	NZ_CP007033.1_2000	NZ_CP007033.1	2072300..2073304 (1)	335	TAT(Tat/SPI)	0	TAT_signal (PF10518) + Dehalogenase (PF13486)	tetrachloroethene reductive dehalogenase [EC:1.21.99.5] (K21647)	PceA (PF13486)	OrganohalideReductase
RS_GCF_000512895.1	d__Bacteria;p__Firmicutes_B;c__Desulfitobacteriia;o__Desulfitobacteriales;f__Syntrophobotulaceae;g__Dehalobacter;s__Dehalobacter restrictus	NZ_CP007033.1_2001	NZ_CP007033.1	2073197..2073508 (-1)	104	OTHER	0	Na	Na	-	-
RS_GCF_000512895.1	d__Bacteria;p__Firmicutes_B;c__Desulfitobacteriia;o__Desulfitobacteriales;f__Syntrophobotulaceae;g__Dehalobacter;s__Dehalobacter restrictus	NZ_CP007033.1_2002	NZ_CP007033.1	2073678..2074928 (1)	417	SP(Sec/SPI)	6	FMN_bind (PF04205) + Fer4_5 (PF12801) + Fer4_5 (PF12801)	NosR/NirI family transcriptional regulator, putative reductive dehalogenation system regulator (K21559)	Fmn_Bind (pplA),Fer4_5 (PF12801)	Fer4_5,OrganohalideReductase
RS_GCF_000512895.1	d__Bacteria;p__Firmicutes_B;c__Desulfitobacteriia;o__Desulfitobacteriales;f__Syntrophobotulaceae;g__Dehalobacter;s__Dehalobacter restrictus	NZ_CP007033.1_2003	NZ_CP007033.1	2074941..2075678 (-1)	246	OTHER	0	cNMP_binding (PF00027) + HTH_Crp_2 (PF13545)	CRP/FNR family transcriptional regulator, cyclic AMP receptor protein (K10914)	-	-
RS_GCF_000512895.1	d__Bacteria;p__Firmicutes_B;c__Desulfitobacteriia;o__Desulfitobacteriales;f__Syntrophobotulaceae;g__Dehalobacter;s__Dehalobacter restrictus	NZ_CP007033.1_2004	NZ_CP007033.1	2075714..2076697 (-1)	328	OTHER	0	FKBP_C (PF00254) + Trigger_C (PF05698)	trigger factor (K03545)	-	-
RS_GCF_000512895.1	d__Bacteria;p__Firmicutes_B;c__Desulfitobacteriia;o__Desulfitobacteriales;f__Syntrophobotulaceae;g__Dehalobacter;s__Dehalobacter restrictus	NZ_CP007033.1_2005	NZ_CP007033.1	2076855..2078108 (-1)	418	OTHER	6	FMN_bind (PF04205) + Fer4_5 (PF12801) + Fer4_5 (PF12801)	NosR/NirI family transcriptional regulator, putative reductive dehalogenation system regulator (K21559)	Fer4_5 (PF12801)	Fer4_5
RS_GCF_000512895.1	d__Bacteria;p__Firmicutes_B;c__Desulfitobacteriia;o__Desulfitobacteriales;f__Syntrophobotulaceae;g__Dehalobacter;s__Dehalobacter restrictus	NZ_CP007033.1_2006	NZ_CP007033.1	2078238..2078558 (-1)	107	OTHER	3	Na	Na	-	-
RS_GCF_000512895.1	d__Bacteria;p__Firmicutes_B;c__Desulfitobacteriia;o__Desulfitobacteriales;f__Syntrophobotulaceae;g__Dehalobacter;s__Dehalobacter restrictus	NZ_CP007033.1_2007	NZ_CP007033.1	2078577..2080232 (-1)	552	TAT(Tat/SPI)	0	TAT_signal (PF10518) + Dehalogenase (PF13486) + Fer4_16 (PF13484)	tetrachloroethene reductive dehalogenase [EC:1.21.99.5] (K21647)	PceA (PF13486)	OrganohalideReductase
RS_GCF_000512895.1	d__Bacteria;p__Firmicutes_B;c__Desulfitobacteriia;o__Desulfitobacteriales;f__Syntrophobotulaceae;g__Dehalobacter;s__Dehalobacter restrictus	NZ_CP007033.1_2008	NZ_CP007033.1	2080538..2081929 (-1)	464	TAT(Tat/SPI)	0	TAT_signal (PF10518) + Dehalogenase (PF13486) + Fer4_16 (PF13484)	3-chloro-4-hydroxyphenylacetate reductive dehalogenase [EC:3.8.1.-] (K21566)	PceA (PF13486)	-
RS_GCF_000512895.1	d__Bacteria;p__Firmicutes_B;c__Desulfitobacteriia;o__Desulfitobacteriales;f__Syntrophobotulaceae;g__Dehalobacter;s__Dehalobacter restrictus	NZ_CP007033.1_2009	NZ_CP007033.1	2081945..2082250 (-1)	102	OTHER	3	Na	membrane ancheor protein (K21565)	-	-
RS_GCF_000512895.1	d__Bacteria;p__Firmicutes_B;c__Desulfitobacteriia;o__Desulfitobacteriales;f__Syntrophobotulaceae;g__Dehalobacter;s__Dehalobacter restrictus	NZ_CP007033.1_2010	NZ_CP007033.1	2082408..2083124 (-1)	239	OTHER	0	cNMP_binding (PF00027) + HTH_Crp_2 (PF13545)	CRP/FNR family transcriptional regulator, reductive dehalogenation system regulator (K21558)	-	-
RS_GCF_000512895.1	d__Bacteria;p__Firmicutes_B;c__Desulfitobacteriia;o__Desulfitobacteriales;f__Syntrophobotulaceae;g__Dehalobacter;s__Dehalobacter restrictus	NZ_CP007033.1_2011	NZ_CP007033.1	2083629..2084690 (-1)	354	OTHER	0	HTH_28 (PF13518) + HTH_21 (PF13276) + rve (PF00665) + rve_2 (PF13333)	putative transposase (K07497)	-	-
RS_GCF_000512895.1	d__Bacteria;p__Firmicutes_B;c__Desulfitobacteriia;o__Desulfitobacteriales;f__Syntrophobotulaceae;g__Dehalobacter;s__Dehalobacter restrictus	NZ_CP007033.1_2012	NZ_CP007033.1	2084790..2084933 (-1)	48	OTHER	0	Na	Na	-	-
RS_GCF_001672295.1	d__Bacteria;p__Desulfobacterota;c__Desulfovibrionia;o__Desulfovibrionales;f__Desulfovibrionaceae;g__Halodesulfovibrio;s__Halodesulfovibrio spirochaetisodalis	NZ_JXMS01000002.1_75	NZ_JXMS01000002.1	83752..84768 (-1)	339	OTHER	0	Dimerisation2 (PF16864) + Methyltransf_2 (PF00891)	3-hydroxy-5-methyl-1-naphthoate 3-O-methyltransferase [EC:2.1.1.302] (K21377)	-	-
RS_GCF_001672295.1	d__Bacteria;p__Desulfobacterota;c__Desulfovibrionia;o__Desulfovibrionales;f__Desulfovibrionaceae;g__Halodesulfovibrio;s__Halodesulfovibrio spirochaetisodalis	NZ_JXMS01000002.1_76	NZ_JXMS01000002.1	84814..85272 (-1)	153	OTHER	0	MarR_2 (PF12802)	MarR family transcriptional regulator, multiple antibiotic resistance protein MarR (K03712)	-	-
RS_GCF_001672295.1	d__Bacteria;p__Desulfobacterota;c__Desulfovibrionia;o__Desulfovibrionales;f__Desulfovibrionaceae;g__Halodesulfovibrio;s__Halodesulfovibrio spirochaetisodalis	NZ_JXMS01000002.1_77	NZ_JXMS01000002.1	85487..86875 (1)	463	OTHER	0	PAS_4 (PF08448) + Sigma54_activat (PF00158) + HTH_8 (PF02954)	Nif-specific regulatory protein (K02584)	-	-
RS_GCF_001672295.1	d__Bacteria;p__Desulfobacterota;c__Desulfovibrionia;o__Desulfovibrionales;f__Desulfovibrionaceae;g__Halodesulfovibrio;s__Halodesulfovibrio spirochaetisodalis	NZ_JXMS01000002.1_78	NZ_JXMS01000002.1	87070..87351 (1)	94	OTHER	3	Na	Na	-	-
RS_GCF_001672295.1	d__Bacteria;p__Desulfobacterota;c__Desulfovibrionia;o__Desulfovibrionales;f__Desulfovibrionaceae;g__Halodesulfovibrio;s__Halodesulfovibrio spirochaetisodalis	NZ_JXMS01000002.1_79	NZ_JXMS01000002.1	87356..88723 (1)	456	OTHER	7	FMN_bind (PF04205) + Fer4_5 (PF12801) + Fer4_5 (PF12801)	NosR/NirI family transcriptional regulator, putative reductive dehalogenation system regulator (K21559)	Fer4_5 (PF12801)	Fer4_5
RS_GCF_001672295.1	d__Bacteria;p__Desulfobacterota;c__Desulfovibrionia;o__Desulfovibrionales;f__Desulfovibrionaceae;g__Halodesulfovibrio;s__Halodesulfovibrio spirochaetisodalis	NZ_JXMS01000002.1_80	NZ_JXMS01000002.1	88730..89707 (1)	326	TAT(Tat/SPI)	0	ApbE (PF02424)	FAD:protein FMN transferase [EC:2.7.1.180] (K03734)	ApbE (fmnB)	Fer4_5,OrganohalideReductase
RS_GCF_001672295.1	d__Bacteria;p__Desulfobacterota;c__Desulfovibrionia;o__Desulfovibrionales;f__Desulfovibrionaceae;g__Halodesulfovibrio;s__Halodesulfovibrio spirochaetisodalis	NZ_JXMS01000002.1_81	NZ_JXMS01000002.1	89718..91022 (1)	435	TAT(Tat/SPI)	0	Dehalogenase (PF13486) + Fer4_16 (PF13484)	tetrachloroethene reductive dehalogenase [EC:1.21.99.5] (K21647)	PceA (PF13486)	OrganohalideReductase
RS_GCF_001672295.1	d__Bacteria;p__Desulfobacterota;c__Desulfovibrionia;o__Desulfovibrionales;f__Desulfovibrionaceae;g__Halodesulfovibrio;s__Halodesulfovibrio spirochaetisodalis	NZ_JXMS01000002.1_82	NZ_JXMS01000002.1	91468..92781 (1)	438	OTHER	11	Xan_ur_permease (PF00860)	putative MFS transporter, AGZA family, xanthine/uracil permease (K06901)	-	-
RS_GCF_001672295.1	d__Bacteria;p__Desulfobacterota;c__Desulfovibrionia;o__Desulfovibrionales;f__Desulfovibrionaceae;g__Halodesulfovibrio;s__Halodesulfovibrio spirochaetisodalis	NZ_JXMS01000002.1_83	NZ_JXMS01000002.1	93063..94031 (1)	323	OTHER	0	Na	Na	-	-
RS_GCF_001672295.1	d__Bacteria;p__Desulfobacterota;c__Desulfovibrionia;o__Desulfovibrionales;f__Desulfovibrionaceae;g__Halodesulfovibrio;s__Halodesulfovibrio spirochaetisodalis	NZ_JXMS01000002.1_84	NZ_JXMS01000002.1	94247..94849 (1)	201	OTHER	0	Methyltransf_31 (PF13847)	arsenite methyltransferase [EC:2.1.1.137] (K07755)	-	-
RS_GCF_001672295.1	d__Bacteria;p__Desulfobacterota;c__Desulfovibrionia;o__Desulfovibrionales;f__Desulfovibrionaceae;g__Halodesulfovibrio;s__Halodesulfovibrio spirochaetisodalis	NZ_JXMS01000002.1_85	NZ_JXMS01000002.1	95025..95687 (-1)	221	SP(Sec/SPI)	1	Na	Na	-	-
RS_GCF_001672295.1	d__Bacteria;p__Desulfobacterota;c__Desulfovibrionia;o__Desulfovibrionales;f__Desulfovibrionaceae;g__Halodesulfovibrio;s__Halodesulfovibrio spirochaetisodalis	NZ_JXMS01000002.1_86	NZ_JXMS01000002.1	95711..96703 (-1)	331	OTHER	0	ADH_N (PF08240) + ADH_zinc_N (PF00107)	NADPH:quinone reductase [EC:1.6.5.5] (K00344)	-	-
GB_GCA_001516055.1	d__Bacteria;p__Firmicutes_B;c__Desulfitobacteriia;o__Desulfitobacteriales;f__Syntrophobotulaceae;g__Gracilibacter;s__Gracilibacter sp001516055	LOEZ01000074.1_5	LOEZ01000074.1	3586..6315 (1)	910	OTHER	0	PPDK_N (PF01326) + PEP-utilizers (PF00391)	rifampicin phosphotransferase [EC:2.7.9.6] (K22579)	-	-
GB_GCA_001516055.1	d__Bacteria;p__Firmicutes_B;c__Desulfitobacteriia;o__Desulfitobacteriales;f__Syntrophobotulaceae;g__Gracilibacter;s__Gracilibacter sp001516055	LOEZ01000074.1_6	LOEZ01000074.1	6328..7653 (1)	442	OTHER	14	MFS_1 (PF07690)	MFS transporter, DHA2 family, multidrug resistance protein (K03446)	-	-
GB_GCA_001516055.1	d__Bacteria;p__Firmicutes_B;c__Desulfitobacteriia;o__Desulfitobacteriales;f__Syntrophobotulaceae;g__Gracilibacter;s__Gracilibacter sp001516055	LOEZ01000074.1_7	LOEZ01000074.1	7664..8050 (-1)	129	OTHER	0	Na	Na	-	-
GB_GCA_001516055.1	d__Bacteria;p__Firmicutes_B;c__Desulfitobacteriia;o__Desulfitobacteriales;f__Syntrophobotulaceae;g__Gracilibacter;s__Gracilibacter sp001516055	LOEZ01000074.1_8	LOEZ01000074.1	8091..9248 (-1)	386	OTHER	4	Metallophos (PF00149)	uncharacterized protein (K07098)	-	-
GB_GCA_001516055.1	d__Bacteria;p__Firmicutes_B;c__Desulfitobacteriia;o__Desulfitobacteriales;f__Syntrophobotulaceae;g__Gracilibacter;s__Gracilibacter sp001516055	LOEZ01000074.1_9	LOEZ01000074.1	9311..9541 (-1)	77	OTHER	2	Na	Na	-	-
GB_GCA_001516055.1	d__Bacteria;p__Firmicutes_B;c__Desulfitobacteriia;o__Desulfitobacteriales;f__Syntrophobotulaceae;g__Gracilibacter;s__Gracilibacter sp001516055	LOEZ01000074.1_10	LOEZ01000074.1	10066..11271 (-1)	402	SP(Sec/SPI)	6	FMN_bind (PF04205) + Fer4_5 (PF12801) + Fer4_5 (PF12801)	NosR/NirI family transcriptional regulator, putative reductive dehalogenation system regulator (K21559)	Fmn_Bind (pplA),Fer4_5 (PF12801)	Fer4_5,OrganohalideReductase
GB_GCA_001516055.1	d__Bacteria;p__Firmicutes_B;c__Desulfitobacteriia;o__Desulfitobacteriales;f__Syntrophobotulaceae;g__Gracilibacter;s__Gracilibacter sp001516055	LOEZ01000074.1_11	LOEZ01000074.1	11380..12690 (-1)	437	TAT(Tat/SPI)	0	TAT_signal (PF10518) + Dehalogenase (PF13486) + Fer4_16 (PF13484)	tetrachloroethene reductive dehalogenase [EC:1.21.99.5] (K21647)	PceA (PF13486)	OrganohalideReductase
GB_GCA_001516055.1	d__Bacteria;p__Firmicutes_B;c__Desulfitobacteriia;o__Desulfitobacteriales;f__Syntrophobotulaceae;g__Gracilibacter;s__Gracilibacter sp001516055	LOEZ01000074.1_12	LOEZ01000074.1	12717..13013 (-1)	99	OTHER	3	Na	Na	-	-
GB_GCA_001516055.1	d__Bacteria;p__Firmicutes_B;c__Desulfitobacteriia;o__Desulfitobacteriales;f__Syntrophobotulaceae;g__Gracilibacter;s__Gracilibacter sp001516055	LOEZ01000074.1_13	LOEZ01000074.1	13307..14629 (-1)	441	TAT(Tat/SPI)	0	TAT_signal (PF10518) + Dehalogenase (PF13486) + Fer4_16 (PF13484)	tetrachloroethene reductive dehalogenase [EC:1.21.99.5] (K21647)	PceA (PF13486)	OrganohalideReductase
GB_GCA_001516055.1	d__Bacteria;p__Firmicutes_B;c__Desulfitobacteriia;o__Desulfitobacteriales;f__Syntrophobotulaceae;g__Gracilibacter;s__Gracilibacter sp001516055	LOEZ01000074.1_14	LOEZ01000074.1	14657..14953 (-1)	99	OTHER	3	Na	Na	-	-
GB_GCA_001516055.1	d__Bacteria;p__Firmicutes_B;c__Desulfitobacteriia;o__Desulfitobacteriales;f__Syntrophobotulaceae;g__Gracilibacter;s__Gracilibacter sp001516055	LOEZ01000074.1_15	LOEZ01000074.1	15065..15688 (-1)	208	OTHER	0	cNMP_binding (PF00027)	CRP/FNR family transcriptional regulator, anaerobic regulatory protein (K21562)	-	-
GB_GCA_001516055.1	d__Bacteria;p__Firmicutes_B;c__Desulfitobacteriia;o__Desulfitobacteriales;f__Syntrophobotulaceae;g__Gracilibacter;s__Gracilibacter sp001516055	LOEZ01000074.1_16	LOEZ01000074.1	15771..16361 (-1)	197	OTHER	0	cNMP_binding (PF00027) + Crp (PF00325)	CRP/FNR family transcriptional regulator, cyclic AMP receptor protein (K10914)	-	-
GB_GCA_001516055.1	d__Bacteria;p__Firmicutes_B;c__Desulfitobacteriia;o__Desulfitobacteriales;f__Syntrophobotulaceae;g__Gracilibacter;s__Gracilibacter sp001516055	LOEZ01000074.1_17	LOEZ01000074.1	16553..17338 (-1)	262	OTHER	6	CbiQ (PF02361)	energy-coupling factor transport system permease protein (K16785)	-	-
GB_GCA_001516055.1	d__Bacteria;p__Firmicutes_B;c__Desulfitobacteriia;o__Desulfitobacteriales;f__Syntrophobotulaceae;g__Gracilibacter;s__Gracilibacter sp001516055	LOEZ01000074.1_18	LOEZ01000074.1	17319..18863 (-1)	515	OTHER	0	ABC_tran (PF00005) + ABC_tran (PF00005)	energy-coupling factor transport system ATP-binding protein [EC:3.6.3.-] (K16787)	-	-
RS_GCF_000222605.1	d__Bacteria;p__Proteobacteria;c__Gammaproteobacteria;o__Enterobacterales;f__Vibrionaceae;g__Vibrio;s__Vibrio ichthyoenteri	NZ_AFWF01000101.1_10	NZ_AFWF01000101.1	8596..9039 (-1)	148	OTHER	0	VF530 (PF09905)	Na	-	-
RS_GCF_000222605.1	d__Bacteria;p__Proteobacteria;c__Gammaproteobacteria;o__Enterobacterales;f__Vibrionaceae;g__Vibrio;s__Vibrio ichthyoenteri	NZ_AFWF01000101.1_11	NZ_AFWF01000101.1	9187..10767 (-1)	527	OTHER	0	ABC_tran (PF00005) + ABC_tran_Xtn (PF12848) + ABC_tran (PF00005)	ATP-binding cassette, subfamily F, member 3 (K06158)	-	-
RS_GCF_000222605.1	d__Bacteria;p__Proteobacteria;c__Gammaproteobacteria;o__Enterobacterales;f__Vibrionaceae;g__Vibrio;s__Vibrio ichthyoenteri	NZ_AFWF01000101.1_12	NZ_AFWF01000101.1	11116..11709 (1)	198	OTHER	6	LysE (PF01810)	cysteine/O-acetylserine efflux protein (K11249)	-	-
RS_GCF_000222605.1	d__Bacteria;p__Proteobacteria;c__Gammaproteobacteria;o__Enterobacterales;f__Vibrionaceae;g__Vibrio;s__Vibrio ichthyoenteri	NZ_AFWF01000101.1_13	NZ_AFWF01000101.1	11745..12596 (1)	284	OTHER	0	AraC_binding (PF02311) + HTH_18 (PF12833)	AraC family transcriptional regulator, chemosensory pili system protein ChpD (K06599)	-	-
RS_GCF_000222605.1	d__Bacteria;p__Proteobacteria;c__Gammaproteobacteria;o__Enterobacterales;f__Vibrionaceae;g__Vibrio;s__Vibrio ichthyoenteri	NZ_AFWF01000101.1_14	NZ_AFWF01000101.1	12842..13948 (1)	369	OTHER	0	TPR_8 (PF13181) + TPR_2 (PF07719) + ANAPC3 (PF12895) + TPR_2 (PF07719)	protein O-GlcNAc transferase [EC:2.4.1.255] (K09667)	-	-
RS_GCF_000222605.1	d__Bacteria;p__Proteobacteria;c__Gammaproteobacteria;o__Enterobacterales;f__Vibrionaceae;g__Vibrio;s__Vibrio ichthyoenteri	NZ_AFWF01000101.1_15	NZ_AFWF01000101.1	13932..15482 (1)	517	TAT(Tat/SPI)	1	TAT_signal (PF10518) + Dehalogenase (PF13486) + Fer4_16 (PF13484)	3-chloro-4-hydroxyphenylacetate reductive dehalogenase [EC:3.8.1.-] (K21566)	PceA (PF13486)	OrganohalideReductase
RS_GCF_000222605.1	d__Bacteria;p__Proteobacteria;c__Gammaproteobacteria;o__Enterobacterales;f__Vibrionaceae;g__Vibrio;s__Vibrio ichthyoenteri	NZ_AFWF01000101.1_16	NZ_AFWF01000101.1	15482..15793 (1)	104	OTHER	3	Na	Na	-	-
RS_GCF_000222605.1	d__Bacteria;p__Proteobacteria;c__Gammaproteobacteria;o__Enterobacterales;f__Vibrionaceae;g__Vibrio;s__Vibrio ichthyoenteri	NZ_AFWF01000101.1_17	NZ_AFWF01000101.1	15870..17120 (1)	417	SP(Sec/SPI)	6	FMN_bind (PF04205) + Fer4_5 (PF12801) + Fer4_5 (PF12801)	NosR/NirI family transcriptional regulator, putative reductive dehalogenation system regulator (K21559)	Fmn_Bind (pplA),Fer4_5 (PF12801)	Fer4_5,OrganohalideReductase
RS_GCF_000222605.1	d__Bacteria;p__Proteobacteria;c__Gammaproteobacteria;o__Enterobacterales;f__Vibrionaceae;g__Vibrio;s__Vibrio ichthyoenteri	NZ_AFWF01000101.1_18	NZ_AFWF01000101.1	17123..17341 (1)	73	SP(Sec/SPI)	1	Na	Na	-	-
RS_GCF_000222605.1	d__Bacteria;p__Proteobacteria;c__Gammaproteobacteria;o__Enterobacterales;f__Vibrionaceae;g__Vibrio;s__Vibrio ichthyoenteri	NZ_AFWF01000101.1_19	NZ_AFWF01000101.1	17420..18289 (1)	290	OTHER	0	AraC_binding (PF02311) + HTH_18 (PF12833)	AraC family transcriptional regulator, transcriptional activator of pobA (K18954)	-	-
RS_GCF_000222605.1	d__Bacteria;p__Proteobacteria;c__Gammaproteobacteria;o__Enterobacterales;f__Vibrionaceae;g__Vibrio;s__Vibrio ichthyoenteri	NZ_AFWF01000101.1_20	NZ_AFWF01000101.1	18359..19288 (-1)	310	OTHER	10	EamA (PF00892) + EamA (PF00892)	putative membrane protein PagO (K07790)	-	-
RS_GCF_000222605.1	d__Bacteria;p__Proteobacteria;c__Gammaproteobacteria;o__Enterobacterales;f__Vibrionaceae;g__Vibrio;s__Vibrio ichthyoenteri	NZ_AFWF01000101.1_21	NZ_AFWF01000101.1	19508..19891 (-1)	128	SP(Sec/SPI)	1	Na	Na	-	-
RS_GCF_000222605.1	d__Bacteria;p__Proteobacteria;c__Gammaproteobacteria;o__Enterobacterales;f__Vibrionaceae;g__Vibrio;s__Vibrio ichthyoenteri	NZ_AFWF01000101.1_22	NZ_AFWF01000101.1	19915..20031 (1)	39	OTHER	0	Na	Na	-	-
GB_GCA_002699125.1	d__Bacteria;p__Chloroflexota;c__Anaerolineae;o__Promineofilales;f__Promineofilaceae;g__GCA-2699125;s__GCA-2699125 sp002699125	PABI01000121.1_6	PABI01000121.1	5420..6223 (-1)	268	OTHER	5	Yip1 (PF04893)	Na	-	-
GB_GCA_002699125.1	d__Bacteria;p__Chloroflexota;c__Anaerolineae;o__Promineofilales;f__Promineofilaceae;g__GCA-2699125;s__GCA-2699125 sp002699125	PABI01000121.1_7	PABI01000121.1	6355..8028 (-1)	558	OTHER	0	Peptidase_M14 (PF00246)	carboxypeptidase T [EC:3.4.17.18] (K05996)	-	-
GB_GCA_002699125.1	d__Bacteria;p__Chloroflexota;c__Anaerolineae;o__Promineofilales;f__Promineofilaceae;g__GCA-2699125;s__GCA-2699125 sp002699125	PABI01000121.1_8	PABI01000121.1	8337..9923 (1)	529	OTHER	0	PAS_9 (PF13426) + PAS_9 (PF13426) + HisKA (PF00512) + HATPase_c (PF02518)	two-component system, OmpR family, sensor histidine kinase VicK [EC:2.7.13.3] (K07652)	-	-
GB_GCA_002699125.1	d__Bacteria;p__Chloroflexota;c__Anaerolineae;o__Promineofilales;f__Promineofilaceae;g__GCA-2699125;s__GCA-2699125 sp002699125	PABI01000121.1_9	PABI01000121.1	9873..10922 (-1)	350	OTHER	9	EamA (PF00892) + EamA (PF00892)	drug/metabolite transporter, DME family (K03298)	-	-
GB_GCA_002699125.1	d__Bacteria;p__Chloroflexota;c__Anaerolineae;o__Promineofilales;f__Promineofilaceae;g__GCA-2699125;s__GCA-2699125 sp002699125	PABI01000121.1_10	PABI01000121.1	10958..12298 (-1)	447	OTHER	0	TPR_12 (PF13424) + TPR_12 (PF13424) + TPR_12 (PF13424) + TPR_12 (PF13424) + TPR_12 (PF13424)	tetratricopeptide repeat protein 19, mitochondrial (K18169) + G-protein signaling modulator 2 (K15837) + tetratricopeptide repeat protein 19, mitochondrial (K18169)	-	-
GB_GCA_002699125.1	d__Bacteria;p__Chloroflexota;c__Anaerolineae;o__Promineofilales;f__Promineofilaceae;g__GCA-2699125;s__GCA-2699125 sp002699125	PABI01000121.1_11	PABI01000121.1	12311..13300 (-1)	330	TAT(Tat/SPI)	0	ApbE (PF02424)	FAD:protein FMN transferase [EC:2.7.1.180] (K03734)	ApbE (fmnB)	Fer4_5,OrganohalideReductase
GB_GCA_002699125.1	d__Bacteria;p__Chloroflexota;c__Anaerolineae;o__Promineofilales;f__Promineofilaceae;g__GCA-2699125;s__GCA-2699125 sp002699125	PABI01000121.1_12	PABI01000121.1	13301..13645 (-1)	115	SP(Sec/SPI)	1	Na	Na	-	-
GB_GCA_002699125.1	d__Bacteria;p__Chloroflexota;c__Anaerolineae;o__Promineofilales;f__Promineofilaceae;g__GCA-2699125;s__GCA-2699125 sp002699125	PABI01000121.1_13	PABI01000121.1	13618..14847 (-1)	410	OTHER	6	FMN_bind (PF04205) + Fer4_5 (PF12801) + Fer4_5 (PF12801)	NosR/NirI family transcriptional regulator, putative reductive dehalogenation system regulator (K21559)	Fer4_5 (PF12801)	Fer4_5
GB_GCA_002699125.1	d__Bacteria;p__Chloroflexota;c__Anaerolineae;o__Promineofilales;f__Promineofilaceae;g__GCA-2699125;s__GCA-2699125 sp002699125	PABI01000121.1_14	PABI01000121.1	14920..15132 (-1)	71	OTHER	2	Na	Na	-	-
GB_GCA_002699125.1	d__Bacteria;p__Chloroflexota;c__Anaerolineae;o__Promineofilales;f__Promineofilaceae;g__GCA-2699125;s__GCA-2699125 sp002699125	PABI01000121.1_15	PABI01000121.1	15136..16539 (-1)	468	TAT(Tat/SPI)	0	UCR_Fe-S_N (PF10399) + Dehalogenase (PF13486) + Fer4_16 (PF13484)	tetrachloroethene reductive dehalogenase [EC:1.21.99.5] (K21647)	PceA (PF13486)	OrganohalideReductase
GB_GCA_002699125.1	d__Bacteria;p__Chloroflexota;c__Anaerolineae;o__Promineofilales;f__Promineofilaceae;g__GCA-2699125;s__GCA-2699125 sp002699125	PABI01000121.1_16	PABI01000121.1	16874..17533 (-1)	220	OTHER	0	Response_reg (PF00072) + GerE (PF00196)	two-component system, NarL family, response regulator (K02479)	-	-
GB_GCA_002699125.1	d__Bacteria;p__Chloroflexota;c__Anaerolineae;o__Promineofilales;f__Promineofilaceae;g__GCA-2699125;s__GCA-2699125 sp002699125	PABI01000121.1_17	PABI01000121.1	17530..19149 (-1)	540	OTHER	3	HAMP (PF00672) + GAF_2 (PF13185) + HisKA_3 (PF07730) + HATPase_c (PF02518)	two-component system, OmpR family, sensor histidine kinase ResE [EC:2.7.13.3] (K07651) + two-component system, NarL family, sensor histidine kinase UhpB [EC:2.7.13.3] (K07675)	-	-
GB_GCA_002699125.1	d__Bacteria;p__Chloroflexota;c__Anaerolineae;o__Promineofilales;f__Promineofilaceae;g__GCA-2699125;s__GCA-2699125 sp002699125	PABI01000121.1_18	PABI01000121.1	19230..19427 (-1)	66	OTHER	0	Na	Na	-	-
GB_GCA_002699125.1	d__Bacteria;p__Chloroflexota;c__Anaerolineae;o__Promineofilales;f__Promineofilaceae;g__GCA-2699125;s__GCA-2699125 sp002699125	PABI01000121.1_19	PABI01000121.1	19737..21530 (1)	598	OTHER	2	ABC1 (PF03109)	ubiquinone biosynthesis protein (K03688)	-	-
GB_GCA_002699125.1	d__Bacteria;p__Chloroflexota;c__Anaerolineae;o__Promineofilales;f__Promineofilaceae;g__GCA-2699125;s__GCA-2699125 sp002699125	PABI01000121.1_20	PABI01000121.1	21580..21918 (-1)	113	OTHER	0	DUF1508 (PF07411) + DUF1508 (PF07411)	uncharacterized protein (K09946) + uncharacterized protein (K09946)	-	-
RS_GCF_002356295.1	d__Bacteria;p__Bacteroidota;c__Bacteroidia;o__Bacteroidales;f__Marinifilaceae;g__Labilibaculum;s__Labilibaculum sp002356295	NZ_AP018042.1_3943	NZ_AP018042.1	4990206..4993445 (1)	1080	OTHER	12	ACR_tran (PF00873)	hydrophobic/amphiphilic exporter-1 (mainly G- bacteria), HAE1 family (K03296)	-	-
RS_GCF_002356295.1	d__Bacteria;p__Bacteroidota;c__Bacteroidia;o__Bacteroidales;f__Marinifilaceae;g__Labilibaculum;s__Labilibaculum sp002356295	NZ_AP018042.1_3944	NZ_AP018042.1	4993467..4993775 (1)	103	OTHER	0	Na	Na	-	-
RS_GCF_002356295.1	d__Bacteria;p__Bacteroidota;c__Bacteroidia;o__Bacteroidales;f__Marinifilaceae;g__Labilibaculum;s__Labilibaculum sp002356295	NZ_AP018042.1_3945	NZ_AP018042.1	4993794..4993982 (1)	63	OTHER	2	DUF2892 (PF11127)	Na	-	-
RS_GCF_002356295.1	d__Bacteria;p__Bacteroidota;c__Bacteroidia;o__Bacteroidales;f__Marinifilaceae;g__Labilibaculum;s__Labilibaculum sp002356295	NZ_AP018042.1_3946	NZ_AP018042.1	4994152..4994982 (1)	277	OTHER	0	SEC-C (PF02810)	uncharacterized protein (K07039)	-	-
RS_GCF_002356295.1	d__Bacteria;p__Bacteroidota;c__Bacteroidia;o__Bacteroidales;f__Marinifilaceae;g__Labilibaculum;s__Labilibaculum sp002356295	NZ_AP018042.1_3947	NZ_AP018042.1	4995127..4995624 (-1)	166	OTHER	4	DUF4405 (PF14358) + DUF4405 (PF14358)	formate dehydrogenase subunit gamma (K00127)	-	-
RS_GCF_002356295.1	d__Bacteria;p__Bacteroidota;c__Bacteroidia;o__Bacteroidales;f__Marinifilaceae;g__Labilibaculum;s__Labilibaculum sp002356295	NZ_AP018042.1_3948	NZ_AP018042.1	4995789..4996943 (-1)	385	SP(Sec/SPI)	6	FMN_bind (PF04205) + Fer4_5 (PF12801) + Fer4_5 (PF12801)	NosR/NirI family transcriptional regulator, putative reductive dehalogenation system regulator (K21559)	Fmn_Bind (pplA),Fer4_5 (PF12801)	Fer4_5,OrganohalideReductase
RS_GCF_002356295.1	d__Bacteria;p__Bacteroidota;c__Bacteroidia;o__Bacteroidales;f__Marinifilaceae;g__Labilibaculum;s__Labilibaculum sp002356295	NZ_AP018042.1_3949	NZ_AP018042.1	4996948..4997229 (-1)	94	OTHER	3	Na	Na	-	-
RS_GCF_002356295.1	d__Bacteria;p__Bacteroidota;c__Bacteroidia;o__Bacteroidales;f__Marinifilaceae;g__Labilibaculum;s__Labilibaculum sp002356295	NZ_AP018042.1_3950	NZ_AP018042.1	4997248..4998672 (-1)	475	TAT(Tat/SPI)	0	TAT_signal (PF10518) + Dehalogenase (PF13486) + Fer4_16 (PF13484)	3-chloro-4-hydroxyphenylacetate reductive dehalogenase [EC:3.8.1.-] (K21566) + tetrachloroethene reductive dehalogenase [EC:1.21.99.5] (K21647) + tetrachloroethene reductive dehalogenase [EC:1.21.99.5] (K21647)	PceA (PF13486)	OrganohalideReductase
RS_GCF_002356295.1	d__Bacteria;p__Bacteroidota;c__Bacteroidia;o__Bacteroidales;f__Marinifilaceae;g__Labilibaculum;s__Labilibaculum sp002356295	NZ_AP018042.1_3951	NZ_AP018042.1	4998759..4999661 (-1)	301	SP(Sec/SPI)	0	Phenol_MetA_deg (PF13557)	Na	-	-
RS_GCF_002356295.1	d__Bacteria;p__Bacteroidota;c__Bacteroidia;o__Bacteroidales;f__Marinifilaceae;g__Labilibaculum;s__Labilibaculum sp002356295	NZ_AP018042.1_3952	NZ_AP018042.1	4999765..4999980 (1)	72	OTHER	1	Na	Na	-	-
RS_GCF_002356295.1	d__Bacteria;p__Bacteroidota;c__Bacteroidia;o__Bacteroidales;f__Marinifilaceae;g__Labilibaculum;s__Labilibaculum sp002356295	NZ_AP018042.1_3953	NZ_AP018042.1	5000130..5001230 (-1)	367	OTHER	7	HTH_18 (PF12833)	two-component system, response regulator YesN (K07720)	-	-
RS_GCF_002356295.1	d__Bacteria;p__Bacteroidota;c__Bacteroidia;o__Bacteroidales;f__Marinifilaceae;g__Labilibaculum;s__Labilibaculum sp002356295	NZ_AP018042.1_3954	NZ_AP018042.1	5002879..5003340 (1)	154	OTHER	0	GreA_GreB (PF01272)	transcription elongation factor GreA (K03624)	-	-
RS_GCF_002356295.1	d__Bacteria;p__Bacteroidota;c__Bacteroidia;o__Bacteroidales;f__Marinifilaceae;g__Labilibaculum;s__Labilibaculum sp002356295	NZ_AP018042.1_3955	NZ_AP018042.1	5003377..5003775 (-1)	133	OTHER	0	Na	Na	-	-
GB_GCA_002455335.1	d__Bacteria;p__Chloroflexota;c__Anaerolineae;o__Anaerolineales;f__UBA6663;g__UBA6663;s__UBA6663 sp002455335	DKKP01000439.1_1	DKKP01000439.1	2..838 (1)	279	OTHER	0	Pyr_redox_2 (PF07992)	thioredoxin reductase (NADPH) [EC:1.8.1.9] (K00384)	-	-
GB_GCA_002455335.1	d__Bacteria;p__Chloroflexota;c__Anaerolineae;o__Anaerolineales;f__UBA6663;g__UBA6663;s__UBA6663 sp002455335	DKKP01000439.1_2	DKKP01000439.1	850..1956 (-1)	369	OTHER	0	TPR_12 (PF13424) + TPR_12 (PF13424) + TPR_12 (PF13424) + TPR_12 (PF13424)	tetratricopeptide repeat protein 19, mitochondrial (K18169) + G-protein signaling modulator 2 (K15837) + tetratricopeptide repeat protein 19, mitochondrial (K18169)	-	-
GB_GCA_002455335.1	d__Bacteria;p__Chloroflexota;c__Anaerolineae;o__Anaerolineales;f__UBA6663;g__UBA6663;s__UBA6663 sp002455335	DKKP01000439.1_3	DKKP01000439.1	1985..2965 (-1)	327	TAT(Tat/SPI)	1	ApbE (PF02424)	FAD:protein FMN transferase [EC:2.7.1.180] (K03734)	ApbE (fmnB)	Fer4_5,OrganohalideReductase
GB_GCA_002455335.1	d__Bacteria;p__Chloroflexota;c__Anaerolineae;o__Anaerolineales;f__UBA6663;g__UBA6663;s__UBA6663 sp002455335	DKKP01000439.1_4	DKKP01000439.1	2975..3223 (-1)	83	SP(Sec/SPI)	1	Na	Na	-	-
GB_GCA_002455335.1	d__Bacteria;p__Chloroflexota;c__Anaerolineae;o__Anaerolineales;f__UBA6663;g__UBA6663;s__UBA6663 sp002455335	DKKP01000439.1_5	DKKP01000439.1	3196..4341 (-1)	382	SP(Sec/SPI)	5	FMN_bind (PF04205) + Fer4_5 (PF12801) + Fer4_5 (PF12801)	NosR/NirI family transcriptional regulator, putative reductive dehalogenation system regulator (K21559)	Fmn_Bind (pplA),Fer4_5 (PF12801)	Fer4_5,OrganohalideReductase
GB_GCA_002455335.1	d__Bacteria;p__Chloroflexota;c__Anaerolineae;o__Anaerolineales;f__UBA6663;g__UBA6663;s__UBA6663 sp002455335	DKKP01000439.1_6	DKKP01000439.1	4506..4724 (-1)	73	OTHER	2	Na	Na	-	-
GB_GCA_002455335.1	d__Bacteria;p__Chloroflexota;c__Anaerolineae;o__Anaerolineales;f__UBA6663;g__UBA6663;s__UBA6663 sp002455335	DKKP01000439.1_7	DKKP01000439.1	4729..6150 (-1)	474	TAT(Tat/SPI)	0	Dehalogenase (PF13486) + Fer4_16 (PF13484)	3-chloro-4-hydroxyphenylacetate reductive dehalogenase [EC:3.8.1.-] (K21566) + tetrachloroethene reductive dehalogenase [EC:1.21.99.5] (K21647)	PceA (PF13486)	OrganohalideReductase
GB_GCA_002455335.1	d__Bacteria;p__Chloroflexota;c__Anaerolineae;o__Anaerolineales;f__UBA6663;g__UBA6663;s__UBA6663 sp002455335	DKKP01000439.1_8	DKKP01000439.1	6303..6965 (-1)	221	OTHER	0	Response_reg (PF00072) + GerE (PF00196)	two-component system, NarL family, response regulator (K02479)	-	-
GB_GCA_002455335.1	d__Bacteria;p__Chloroflexota;c__Anaerolineae;o__Anaerolineales;f__UBA6663;g__UBA6663;s__UBA6663 sp002455335	DKKP01000439.1_9	DKKP01000439.1	6962..8563 (-1)	534	OTHER	2	HAMP (PF00672) + GAF_2 (PF13185) + HisKA_3 (PF07730) + HATPase_c (PF02518)	two-component system, OmpR family, sensor histidine kinase ResE [EC:2.7.13.3] (K07651) + two-component system, NarL family, sensor histidine kinase UhpB [EC:2.7.13.3] (K07675)	-	-
GB_GCA_002455335.1	d__Bacteria;p__Chloroflexota;c__Anaerolineae;o__Anaerolineales;f__UBA6663;g__UBA6663;s__UBA6663 sp002455335	DKKP01000439.1_10	DKKP01000439.1	8712..9908 (-1)	399	LIPO(Sec/SPII)	0	DUF3179 (PF11376)	Na	-	-
GB_GCA_002455335.1	d__Bacteria;p__Chloroflexota;c__Anaerolineae;o__Anaerolineales;f__UBA6663;g__UBA6663;s__UBA6663 sp002455335	DKKP01000439.1_11	DKKP01000439.1	9966..10268 (-1)	101	OTHER	0	Na	putative transcriptional regulator (K07167)	-	-
GB_GCA_002455335.1	d__Bacteria;p__Chloroflexota;c__Anaerolineae;o__Anaerolineales;f__UBA6663;g__UBA6663;s__UBA6663 sp002455335	DKKP01000439.1_12	DKKP01000439.1	10307..10945 (-1)	213	OTHER	0	Sigma70_r2 (PF04542) + Sigma70_r4_2 (PF08281)	RNA polymerase sigma-70 factor, ECF subfamily (K03088)	-	-
GB_GCA_004796375.1	d__Bacteria;p__Desulfobacterota;c__Desulfobacteria;o__Desulfobacterales;f__Desulfobacteraceae;g__MADRE2;s__MADRE2 sp004796375	QZLA01000315.1_1	QZLA01000315.1	2..109 (1)	36	OTHER	0	Na	Na	-	-
GB_GCA_004796375.1	d__Bacteria;p__Desulfobacterota;c__Desulfobacteria;o__Desulfobacterales;f__Desulfobacteraceae;g__MADRE2;s__MADRE2 sp004796375	QZLA01000315.1_2	QZLA01000315.1	157..1818 (1)	554	TAT(Tat/SPI)	0	TAT_signal (PF10518) + Dehalogenase (PF13486) + Fer4_7 (PF12838)	3-chloro-4-hydroxyphenylacetate reductive dehalogenase [EC:3.8.1.-] (K21566)	PceA (PF13486)	OrganohalideReductase
GB_GCA_004796375.1	d__Bacteria;p__Desulfobacterota;c__Desulfobacteria;o__Desulfobacterales;f__Desulfobacteraceae;g__MADRE2;s__MADRE2 sp004796375	QZLA01000315.1_3	QZLA01000315.1	1878..2183 (1)	102	OTHER	3	Na	Na	-	-
GB_GCA_004796375.1	d__Bacteria;p__Desulfobacterota;c__Desulfobacteria;o__Desulfobacterales;f__Desulfobacteraceae;g__MADRE2;s__MADRE2 sp004796375	QZLA01000315.1_4	QZLA01000315.1	2194..3372 (1)	393	SP(Sec/SPI)	6	FMN_bind (PF04205) + Fer4_5 (PF12801) + Fer4_5 (PF12801)	NosR/NirI family transcriptional regulator, putative reductive dehalogenation system regulator (K21559)	Fmn_Bind (pplA),Fer4_5 (PF12801)	Fer4_5,OrganohalideReductase
GB_GCA_004796375.1	d__Bacteria;p__Desulfobacterota;c__Desulfobacteria;o__Desulfobacterales;f__Desulfobacteraceae;g__MADRE2;s__MADRE2 sp004796375	QZLA01000315.1_5	QZLA01000315.1	3374..3580 (1)	69	LIPO(Sec/SPII)	1	Na	Na	-	-
GB_GCA_004796375.1	d__Bacteria;p__Desulfobacterota;c__Desulfobacteria;o__Desulfobacterales;f__Desulfobacteraceae;g__MADRE2;s__MADRE2 sp004796375	QZLA01000315.1_6	QZLA01000315.1	3588..3749 (-1)	54	OTHER	0	Na	metallo-beta-lactamase class B VIM [EC:3.5.2.6] (K18781)	-	-
RS_GCF_900167065.1	d__Bacteria;p__Desulfobacterota;c__Desulfovibrionia;o__Desulfovibrionales;f__Desulfovibrionaceae;g__Paradesulfovibrio;s__Paradesulfovibrio bizertensis	NZ_FUYA01000018.1_1	NZ_FUYA01000018.1	256..792 (1)	179	OTHER	0	CobU (PF02283)	adenosylcobinamide kinase / adenosylcobinamide-phosphate guanylyltransferase [EC:2.7.1.156 2.7.7.62] (K02231)	-	-
RS_GCF_900167065.1	d__Bacteria;p__Desulfobacterota;c__Desulfovibrionia;o__Desulfovibrionales;f__Desulfovibrionaceae;g__Paradesulfovibrio;s__Paradesulfovibrio bizertensis	NZ_FUYA01000018.1_2	NZ_FUYA01000018.1	1958..3655 (-1)	566	OTHER	0	Sigma54_activat (PF00158) + HTH_8 (PF02954)	formate hydrogenlyase transcriptional activator (K15836)	-	-
RS_GCF_900167065.1	d__Bacteria;p__Desulfobacterota;c__Desulfovibrionia;o__Desulfovibrionales;f__Desulfovibrionaceae;g__Paradesulfovibrio;s__Paradesulfovibrio bizertensis	NZ_FUYA01000018.1_3	NZ_FUYA01000018.1	3845..4786 (1)	314	OTHER	0	TPR_16 (PF13432) + TPR_16 (PF13432) + TPR_19 (PF14559)	protein O-mannosyl-transferase [EC:2.4.1.-] (K23424)	-	-
RS_GCF_900167065.1	d__Bacteria;p__Desulfobacterota;c__Desulfovibrionia;o__Desulfovibrionales;f__Desulfovibrionaceae;g__Paradesulfovibrio;s__Paradesulfovibrio bizertensis	NZ_FUYA01000018.1_4	NZ_FUYA01000018.1	4779..6443 (1)	555	TAT(Tat/SPI)	1	TAT_signal (PF10518) + Dehalogenase (PF13486) + Fer4_7 (PF12838)	3-chloro-4-hydroxyphenylacetate reductive dehalogenase [EC:3.8.1.-] (K21566)	PceA (PF13486)	OrganohalideReductase
RS_GCF_900167065.1	d__Bacteria;p__Desulfobacterota;c__Desulfovibrionia;o__Desulfovibrionales;f__Desulfovibrionaceae;g__Paradesulfovibrio;s__Paradesulfovibrio bizertensis	NZ_FUYA01000018.1_5	NZ_FUYA01000018.1	6479..6787 (1)	103	OTHER	3	Na	Na	-	-
RS_GCF_900167065.1	d__Bacteria;p__Desulfobacterota;c__Desulfovibrionia;o__Desulfovibrionales;f__Desulfovibrionaceae;g__Paradesulfovibrio;s__Paradesulfovibrio bizertensis	NZ_FUYA01000018.1_6	NZ_FUYA01000018.1	6855..8003 (1)	383	SP(Sec/SPI)	5	FMN_bind (PF04205) + Fer4_5 (PF12801) + Fer4_5 (PF12801)	NosR/NirI family transcriptional regulator, putative reductive dehalogenation system regulator (K21559)	Fmn_Bind (pplA),Fer4_5 (PF12801)	Fer4_5,OrganohalideReductase
RS_GCF_900167065.1	d__Bacteria;p__Desulfobacterota;c__Desulfovibrionia;o__Desulfovibrionales;f__Desulfovibrionaceae;g__Paradesulfovibrio;s__Paradesulfovibrio bizertensis	NZ_FUYA01000018.1_7	NZ_FUYA01000018.1	7993..8205 (1)	71	SP(Sec/SPI)	1	Na	Na	-	-
RS_GCF_900167065.1	d__Bacteria;p__Desulfobacterota;c__Desulfovibrionia;o__Desulfovibrionales;f__Desulfovibrionaceae;g__Paradesulfovibrio;s__Paradesulfovibrio bizertensis	NZ_FUYA01000018.1_8	NZ_FUYA01000018.1	8192..9178 (1)	329	TAT(Tat/SPI)	0	TAT_signal (PF10518) + ApbE (PF02424)	FAD:protein FMN transferase [EC:2.7.1.180] (K03734)	ApbE (fmnB)	Fer4_5,OrganohalideReductase
RS_GCF_900167065.1	d__Bacteria;p__Desulfobacterota;c__Desulfovibrionia;o__Desulfovibrionales;f__Desulfovibrionaceae;g__Paradesulfovibrio;s__Paradesulfovibrio bizertensis	NZ_FUYA01000018.1_9	NZ_FUYA01000018.1	9720..10922 (-1)	401	OTHER	0	Fe-ADH (PF00465)	alcohol dehydrogenase [EC:1.1.1.-] (K19954)	-	-
RS_GCF_900167065.1	d__Bacteria;p__Desulfobacterota;c__Desulfovibrionia;o__Desulfovibrionales;f__Desulfovibrionaceae;g__Paradesulfovibrio;s__Paradesulfovibrio bizertensis	NZ_FUYA01000018.1_10	NZ_FUYA01000018.1	11336..11662 (1)	109	LIPO(Sec/SPII)	0	Na	Na	-	-
RS_GCF_004296775.1	d__Bacteria;p__Bacteroidota;c__Bacteroidia;o__Bacteroidales;f__Marinilabiliaceae;g__JC017;s__JC017 sp004296775	NZ_RHGE01000061.1_1	NZ_RHGE01000061.1	2..244 (1)	81	OTHER	0	Na	Na	-	-
RS_GCF_004296775.1	d__Bacteria;p__Bacteroidota;c__Bacteroidia;o__Bacteroidales;f__Marinilabiliaceae;g__JC017;s__JC017 sp004296775	NZ_RHGE01000061.1_2	NZ_RHGE01000061.1	1676..2377 (-1)	234	OTHER	0	Na	Na	-	-
RS_GCF_004296775.1	d__Bacteria;p__Bacteroidota;c__Bacteroidia;o__Bacteroidales;f__Marinilabiliaceae;g__JC017;s__JC017 sp004296775	NZ_RHGE01000061.1_3	NZ_RHGE01000061.1	2798..4651 (-1)	618	OTHER	12	AA_permease_2 (PF13520) + PTS_EIIA_2 (PF00359)	basic amino acid/polyamine antiporter, APA family (K03294)	-	-
RS_GCF_004296775.1	d__Bacteria;p__Bacteroidota;c__Bacteroidia;o__Bacteroidales;f__Marinilabiliaceae;g__JC017;s__JC017 sp004296775	NZ_RHGE01000061.1_4	NZ_RHGE01000061.1	5969..8602 (-1)	878	OTHER	0	Glyco_hydro_63 (PF03200)	putative isomerase (K03931) + mannosyl-oligosaccharide glucosidase [EC:3.2.1.106] (K01228)	-	-
RS_GCF_004296775.1	d__Bacteria;p__Bacteroidota;c__Bacteroidia;o__Bacteroidales;f__Marinilabiliaceae;g__JC017;s__JC017 sp004296775	NZ_RHGE01000061.1_5	NZ_RHGE01000061.1	9037..10125 (1)	363	OTHER	7	HTH_18 (PF12833)	two-component system, response regulator YesN (K07720)	-	-
RS_GCF_004296775.1	d__Bacteria;p__Bacteroidota;c__Bacteroidia;o__Bacteroidales;f__Marinilabiliaceae;g__JC017;s__JC017 sp004296775	NZ_RHGE01000061.1_6	NZ_RHGE01000061.1	10532..11908 (1)	459	TAT(Tat/SPI)	0	Dehalogenase (PF13486) + Fer4_16 (PF13484)	tetrachloroethene reductive dehalogenase [EC:1.21.99.5] (K21647)	PceA (PF13486)	OrganohalideReductase
RS_GCF_004296775.1	d__Bacteria;p__Bacteroidota;c__Bacteroidia;o__Bacteroidales;f__Marinilabiliaceae;g__JC017;s__JC017 sp004296775	NZ_RHGE01000061.1_7	NZ_RHGE01000061.1	12051..12332 (1)	94	OTHER	3	Na	Na	-	-
RS_GCF_004296775.1	d__Bacteria;p__Bacteroidota;c__Bacteroidia;o__Bacteroidales;f__Marinilabiliaceae;g__JC017;s__JC017 sp004296775	NZ_RHGE01000061.1_8	NZ_RHGE01000061.1	12603..13787 (1)	395	SP(Sec/SPI)	4	FMN_bind (PF04205) + Fer4_5 (PF12801) + Fer4_5 (PF12801)	NosR/NirI family transcriptional regulator, putative reductive dehalogenation system regulator (K21559)	Fmn_Bind (pplA),Fer4_5 (PF12801)	Fer4_5,OrganohalideReductase
RS_GCF_004296775.1	d__Bacteria;p__Bacteroidota;c__Bacteroidia;o__Bacteroidales;f__Marinilabiliaceae;g__JC017;s__JC017 sp004296775	NZ_RHGE01000061.1_9	NZ_RHGE01000061.1	13747..13881 (1)	45	OTHER	1	Na	Na	-	-
RS_GCF_004296775.1	d__Bacteria;p__Bacteroidota;c__Bacteroidia;o__Bacteroidales;f__Marinilabiliaceae;g__JC017;s__JC017 sp004296775	NZ_RHGE01000061.1_10	NZ_RHGE01000061.1	14368..14946 (1)	193	OTHER	0	Na	Na	-	-
RS_GCF_004296775.1	d__Bacteria;p__Bacteroidota;c__Bacteroidia;o__Bacteroidales;f__Marinilabiliaceae;g__JC017;s__JC017 sp004296775	NZ_RHGE01000061.1_11	NZ_RHGE01000061.1	15353..15931 (-1)	193	LIPO(Sec/SPII)	1	FecR (PF04773)	transmembrane sensor (K07165)	-	-
RS_GCF_004296775.1	d__Bacteria;p__Bacteroidota;c__Bacteroidia;o__Bacteroidales;f__Marinilabiliaceae;g__JC017;s__JC017 sp004296775	NZ_RHGE01000061.1_12	NZ_RHGE01000061.1	16058..16477 (-1)	140	SP(Sec/SPI)	1	HMA (PF00403)	periplasmic mercuric ion binding protein (K08364)	-	-
RS_GCF_004296775.1	d__Bacteria;p__Bacteroidota;c__Bacteroidia;o__Bacteroidales;f__Marinilabiliaceae;g__JC017;s__JC017 sp004296775	NZ_RHGE01000061.1_13	NZ_RHGE01000061.1	16489..18393 (-1)	635	OTHER	1	HlyD_D23 (PF16576) + HMA (PF00403)	membrane fusion protein, Cu(I)/Ag(I) efflux system (K07798)	-	-
GB_GCA_007123775.1	d__Bacteria;p__Chloroflexota;c__Anaerolineae;o__Promineofilales;f__Promineofilaceae;g__SLGK01;s__SLGK01 sp007123775	SLGK01000088.1_68	SLGK01000088.1	71531..72538 (-1)	336	OTHER	7	CbiQ (PF02361)	energy-coupling factor transport system permease protein (K16785)	-	-
GB_GCA_007123775.1	d__Bacteria;p__Chloroflexota;c__Anaerolineae;o__Promineofilales;f__Promineofilaceae;g__SLGK01;s__SLGK01 sp007123775	SLGK01000088.1_69	SLGK01000088.1	72639..73412 (-1)	258	OTHER	8	ECF_trnsprt (PF12822)	energy-coupling factor transport system substrate-specific component (K16927)	-	-
GB_GCA_007123775.1	d__Bacteria;p__Chloroflexota;c__Anaerolineae;o__Promineofilales;f__Promineofilaceae;g__SLGK01;s__SLGK01 sp007123775	SLGK01000088.1_70	SLGK01000088.1	73490..74689 (-1)	400	SP(Sec/SPI)	2	Na	Na	-	-
GB_GCA_007123775.1	d__Bacteria;p__Chloroflexota;c__Anaerolineae;o__Promineofilales;f__Promineofilaceae;g__SLGK01;s__SLGK01 sp007123775	SLGK01000088.1_71	SLGK01000088.1	74774..76705 (-1)	644	SP(Sec/SPI)	1	SQHop_cyclase_C (PF13243)	gastric intrinsic factor (K14615) + squalene-hopene/tetraprenyl-beta-curcumene cyclase [EC:5.4.99.17 4.2.1.129] (K06045)	-	-
GB_GCA_007123775.1	d__Bacteria;p__Chloroflexota;c__Anaerolineae;o__Promineofilales;f__Promineofilaceae;g__SLGK01;s__SLGK01 sp007123775	SLGK01000088.1_72	SLGK01000088.1	77350..78678 (-1)	443	OTHER	0	TPR_2 (PF07719) + TPR_12 (PF13424) + TPR_1 (PF00515) + TPR_12 (PF13424) + TPR_12 (PF13424) + TPR_12 (PF13424)	G-protein signaling modulator 2 (K15837) + G-protein signaling modulator 2 (K15837)	-	-
GB_GCA_007123775.1	d__Bacteria;p__Chloroflexota;c__Anaerolineae;o__Promineofilales;f__Promineofilaceae;g__SLGK01;s__SLGK01 sp007123775	SLGK01000088.1_73	SLGK01000088.1	78715..79725 (-1)	337	TAT(Tat/SPI)	0	ApbE (PF02424)	FAD:protein FMN transferase [EC:2.7.1.180] (K03734)	ApbE (fmnB)	Fer4_5,OrganohalideReductase
GB_GCA_007123775.1	d__Bacteria;p__Chloroflexota;c__Anaerolineae;o__Promineofilales;f__Promineofilaceae;g__SLGK01;s__SLGK01 sp007123775	SLGK01000088.1_74	SLGK01000088.1	79815..80045 (-1)	77	OTHER	1	Na	Na	-	-
GB_GCA_007123775.1	d__Bacteria;p__Chloroflexota;c__Anaerolineae;o__Promineofilales;f__Promineofilaceae;g__SLGK01;s__SLGK01 sp007123775	SLGK01000088.1_75	SLGK01000088.1	80018..81214 (-1)	399	SP(Sec/SPI)	6	FMN_bind (PF04205) + Fer4_5 (PF12801) + Fer4_5 (PF12801)	NosR/NirI family transcriptional regulator, putative reductive dehalogenation system regulator (K21559)	Fmn_Bind (pplA),Fer4_5 (PF12801)	Fer4_5,OrganohalideReductase
GB_GCA_007123775.1	d__Bacteria;p__Chloroflexota;c__Anaerolineae;o__Promineofilales;f__Promineofilaceae;g__SLGK01;s__SLGK01 sp007123775	SLGK01000088.1_76	SLGK01000088.1	81288..81503 (-1)	72	OTHER	2	Na	Na	-	-
GB_GCA_007123775.1	d__Bacteria;p__Chloroflexota;c__Anaerolineae;o__Promineofilales;f__Promineofilaceae;g__SLGK01;s__SLGK01 sp007123775	SLGK01000088.1_77	SLGK01000088.1	81506..82909 (-1)	468	TAT(Tat/SPI)	0	TAT_signal (PF10518) + Dehalogenase (PF13486) + Fer4_16 (PF13484)	tetrachloroethene reductive dehalogenase [EC:1.21.99.5] (K21647)	PceA (PF13486)	OrganohalideReductase
GB_GCA_007123775.1	d__Bacteria;p__Chloroflexota;c__Anaerolineae;o__Promineofilales;f__Promineofilaceae;g__SLGK01;s__SLGK01 sp007123775	SLGK01000088.1_78	SLGK01000088.1	82965..83294 (1)	110	LIPO(Sec/SPII)	0	Na	Na	-	-
GB_GCA_007123775.1	d__Bacteria;p__Chloroflexota;c__Anaerolineae;o__Promineofilales;f__Promineofilaceae;g__SLGK01;s__SLGK01 sp007123775	SLGK01000088.1_79	SLGK01000088.1	83217..83882 (-1)	222	OTHER	0	Response_reg (PF00072) + GerE (PF00196)	two-component system, NarL family, response regulator (K02479)	-	-
GB_GCA_007123775.1	d__Bacteria;p__Chloroflexota;c__Anaerolineae;o__Promineofilales;f__Promineofilaceae;g__SLGK01;s__SLGK01 sp007123775	SLGK01000088.1_80	SLGK01000088.1	83974..84285 (-1)	104	OTHER	0	HATPase_c (PF02518)	two-component system, NarL family, sensor histidine kinase UhpB [EC:2.7.13.3] (K07675)	-	-
RS_GCF_003202155.1	d__Bacteria;p__Bacteroidota;c__Bacteroidia;o__Bacteroidales;f__Marinifilaceae;g__Marinifilum;s__Marinifilum breve	NZ_QFLI01000001.1_90	NZ_QFLI01000001.1	119893..121281 (1)	463	SP(Sec/SPI)	0	Alpha-amylase (PF00128) + Malt_amylase_C (PF16657)	cyclomaltodextrinase / maltogenic alpha-amylase / neopullulanase [EC:3.2.1.54 3.2.1.133 3.2.1.135] (K01208)	-	-
RS_GCF_003202155.1	d__Bacteria;p__Bacteroidota;c__Bacteroidia;o__Bacteroidales;f__Marinifilaceae;g__Marinifilum;s__Marinifilum breve	NZ_QFLI01000001.1_91	NZ_QFLI01000001.1	121403..122449 (1)	349	OTHER	0	DHO_dh (PF01180)	dihydroorotate dehydrogenase [EC:1.3.5.2] (K00254)	-	-
RS_GCF_003202155.1	d__Bacteria;p__Bacteroidota;c__Bacteroidia;o__Bacteroidales;f__Marinifilaceae;g__Marinifilum;s__Marinifilum breve	NZ_QFLI01000001.1_92	NZ_QFLI01000001.1	122593..124620 (1)	676	SP(Sec/SPI)	1	TPR_12 (PF13424) + TPR_12 (PF13424) + HisKA (PF00512) + HATPase_c (PF02518)	HTH-type transcriptional regulator, quorum sensing regulator NprR (K20480) + two-component system, NarL family, sensor histidine kinase EvgS [EC:2.7.13.3] (K07679)	-	-
RS_GCF_003202155.1	d__Bacteria;p__Bacteroidota;c__Bacteroidia;o__Bacteroidales;f__Marinifilaceae;g__Marinifilum;s__Marinifilum breve	NZ_QFLI01000001.1_93	NZ_QFLI01000001.1	124629..125090 (-1)	154	OTHER	0	GreA_GreB (PF01272)	transcription elongation factor GreA (K03624)	-	-
RS_GCF_003202155.1	d__Bacteria;p__Bacteroidota;c__Bacteroidia;o__Bacteroidales;f__Marinifilaceae;g__Marinifilum;s__Marinifilum breve	NZ_QFLI01000001.1_94	NZ_QFLI01000001.1	125260..126348 (1)	363	OTHER	7	HTH_18 (PF12833)	two-component system, response regulator YesN (K07720)	-	-
RS_GCF_003202155.1	d__Bacteria;p__Bacteroidota;c__Bacteroidia;o__Bacteroidales;f__Marinifilaceae;g__Marinifilum;s__Marinifilum breve	NZ_QFLI01000001.1_95	NZ_QFLI01000001.1	126472..127965 (1)	498	TAT(Tat/SPI)	0	Dehalogenase (PF13486) + Fer4_16 (PF13484)	tetrachloroethene reductive dehalogenase [EC:1.21.99.5] (K21647)	PceA (PF13486)	OrganohalideReductase
RS_GCF_003202155.1	d__Bacteria;p__Bacteroidota;c__Bacteroidia;o__Bacteroidales;f__Marinifilaceae;g__Marinifilum;s__Marinifilum breve	NZ_QFLI01000001.1_96	NZ_QFLI01000001.1	128025..128315 (1)	97	OTHER	3	Na	Na	-	-
RS_GCF_003202155.1	d__Bacteria;p__Bacteroidota;c__Bacteroidia;o__Bacteroidales;f__Marinifilaceae;g__Marinifilum;s__Marinifilum breve	NZ_QFLI01000001.1_97	NZ_QFLI01000001.1	128390..129532 (1)	381	SP(Sec/SPI)	6	FMN_bind (PF04205) + Fer4_5 (PF12801) + Fer4_5 (PF12801)	NosR/NirI family transcriptional regulator, putative reductive dehalogenation system regulator (K21559)	Fmn_Bind (pplA),Fer4_5 (PF12801)	Fer4_5,OrganohalideReductase
RS_GCF_003202155.1	d__Bacteria;p__Bacteroidota;c__Bacteroidia;o__Bacteroidales;f__Marinifilaceae;g__Marinifilum;s__Marinifilum breve	NZ_QFLI01000001.1_98	NZ_QFLI01000001.1	129759..130589 (-1)	277	OTHER	0	SEC-C (PF02810)	uncharacterized protein (K07039)	-	-
RS_GCF_003202155.1	d__Bacteria;p__Bacteroidota;c__Bacteroidia;o__Bacteroidales;f__Marinifilaceae;g__Marinifilum;s__Marinifilum breve	NZ_QFLI01000001.1_99	NZ_QFLI01000001.1	130961..131182 (1)	74	OTHER	0	Na	Na	-	-
RS_GCF_003202155.1	d__Bacteria;p__Bacteroidota;c__Bacteroidia;o__Bacteroidales;f__Marinifilaceae;g__Marinifilum;s__Marinifilum breve	NZ_QFLI01000001.1_100	NZ_QFLI01000001.1	131326..131688 (1)	121	OTHER	0	Na	Na	-	-
RS_GCF_003202155.1	d__Bacteria;p__Bacteroidota;c__Bacteroidia;o__Bacteroidales;f__Marinifilaceae;g__Marinifilum;s__Marinifilum breve	NZ_QFLI01000001.1_101	NZ_QFLI01000001.1	131935..133104 (-1)	390	OTHER	0	ATP-grasp (PF02222)	phosphoribosylglycinamide formyltransferase 2 [EC:2.1.2.2] (K08289)	-	-
RS_GCF_003202155.1	d__Bacteria;p__Bacteroidota;c__Bacteroidia;o__Bacteroidales;f__Marinifilaceae;g__Marinifilum;s__Marinifilum breve	NZ_QFLI01000001.1_102	NZ_QFLI01000001.1	134356..134925 (1)	190	OTHER	0	Na	Na	-	-
RS_GCF_003350325.1	d__Bacteria;p__Proteobacteria;c__Gammaproteobacteria;o__Enterobacterales;f__Vibrionaceae;g__Vibrio;s__Vibrio rhodolitus	NZ_QLYZ01000003.1_251	NZ_QLYZ01000003.1	262785..263786 (-1)	334	OTHER	5	YdjM (PF04307)	inner membrane protein (K07038)	-	-
RS_GCF_003350325.1	d__Bacteria;p__Proteobacteria;c__Gammaproteobacteria;o__Enterobacterales;f__Vibrionaceae;g__Vibrio;s__Vibrio rhodolitus	NZ_QLYZ01000003.1_252	NZ_QLYZ01000003.1	263909..265399 (-1)	497	LIPO(Sec/SPII)	0	PLDc_2 (PF13091) + PLDc_2 (PF13091)	cardiolipin synthase C [EC:2.7.8.-] (K06132)	-	-
RS_GCF_003350325.1	d__Bacteria;p__Proteobacteria;c__Gammaproteobacteria;o__Enterobacterales;f__Vibrionaceae;g__Vibrio;s__Vibrio rhodolitus	NZ_QLYZ01000003.1_253	NZ_QLYZ01000003.1	266155..267978 (-1)	608	OTHER	0	AAA_15 (PF13175)	putative ATP-dependent endonuclease of the OLD family (K07459)	-	-
RS_GCF_003350325.1	d__Bacteria;p__Proteobacteria;c__Gammaproteobacteria;o__Enterobacterales;f__Vibrionaceae;g__Vibrio;s__Vibrio rhodolitus	NZ_QLYZ01000003.1_254	NZ_QLYZ01000003.1	268597..269505 (-1)	303	LIPO(Sec/SPII)	0	AraC_binding (PF02311) + HTH_18 (PF12833)	AraC family transcriptional regulator, transcriptional activator of pobA (K18954)	-	-
RS_GCF_003350325.1	d__Bacteria;p__Proteobacteria;c__Gammaproteobacteria;o__Enterobacterales;f__Vibrionaceae;g__Vibrio;s__Vibrio rhodolitus	NZ_QLYZ01000003.1_255	NZ_QLYZ01000003.1	269551..269769 (-1)	73	SP(Sec/SPI)	1	Na	Na	-	-
RS_GCF_003350325.1	d__Bacteria;p__Proteobacteria;c__Gammaproteobacteria;o__Enterobacterales;f__Vibrionaceae;g__Vibrio;s__Vibrio rhodolitus	NZ_QLYZ01000003.1_256	NZ_QLYZ01000003.1	269773..270978 (-1)	402	SP(Sec/SPI)	6	FMN_bind (PF04205) + Fer4_5 (PF12801) + Fer4_5 (PF12801)	NosR/NirI family transcriptional regulator, putative reductive dehalogenation system regulator (K21559)	Fmn_Bind (pplA),Fer4_5 (PF12801)	Fer4_5,OrganohalideReductase
RS_GCF_003350325.1	d__Bacteria;p__Proteobacteria;c__Gammaproteobacteria;o__Enterobacterales;f__Vibrionaceae;g__Vibrio;s__Vibrio rhodolitus	NZ_QLYZ01000003.1_257	NZ_QLYZ01000003.1	271210..271521 (-1)	104	OTHER	3	Na	Na	-	-
RS_GCF_003350325.1	d__Bacteria;p__Proteobacteria;c__Gammaproteobacteria;o__Enterobacterales;f__Vibrionaceae;g__Vibrio;s__Vibrio rhodolitus	NZ_QLYZ01000003.1_258	NZ_QLYZ01000003.1	271521..273035 (-1)	505	TAT(Tat/SPI)	1	TAT_signal (PF10518) + Pyr_excise (PF03013) + Dehalogenase (PF13486) + Fer4_7 (PF12838)	tetrachloroethene reductive dehalogenase [EC:1.21.99.5] (K21647)	PceA (PF13486)	OrganohalideReductase
RS_GCF_003350325.1	d__Bacteria;p__Proteobacteria;c__Gammaproteobacteria;o__Enterobacterales;f__Vibrionaceae;g__Vibrio;s__Vibrio rhodolitus	NZ_QLYZ01000003.1_259	NZ_QLYZ01000003.1	273056..274165 (-1)	370	OTHER	0	TPR_8 (PF13181) + TPR_1 (PF00515) + ANAPC3 (PF12895) + TPR_2 (PF07719) + BTAD (PF03704)	protein O-GlcNAc transferase [EC:2.4.1.255] (K09667)	-	-
RS_GCF_003350325.1	d__Bacteria;p__Proteobacteria;c__Gammaproteobacteria;o__Enterobacterales;f__Vibrionaceae;g__Vibrio;s__Vibrio rhodolitus	NZ_QLYZ01000003.1_260	NZ_QLYZ01000003.1	274432..275364 (-1)	311	OTHER	10	EamA (PF00892)	chloramphenicol-sensitive protein RarD (K05786)	-	-
RS_GCF_003350325.1	d__Bacteria;p__Proteobacteria;c__Gammaproteobacteria;o__Enterobacterales;f__Vibrionaceae;g__Vibrio;s__Vibrio rhodolitus	NZ_QLYZ01000003.1_261	NZ_QLYZ01000003.1	275646..276878 (1)	411	OTHER	0	Pyr_redox_2 (PF07992)	NADH dehydrogenase [EC:1.6.99.3] (K03885)	-	-
RS_GCF_003350325.1	d__Bacteria;p__Proteobacteria;c__Gammaproteobacteria;o__Enterobacterales;f__Vibrionaceae;g__Vibrio;s__Vibrio rhodolitus	NZ_QLYZ01000003.1_262	NZ_QLYZ01000003.1	277063..278355 (1)	431	OTHER	8	SDF (PF00375)	dicarboxylate/amino acid:cation (Na+ or H+) symporter, DAACS family (K03309)	-	-
RS_GCF_003350325.1	d__Bacteria;p__Proteobacteria;c__Gammaproteobacteria;o__Enterobacterales;f__Vibrionaceae;g__Vibrio;s__Vibrio rhodolitus	NZ_QLYZ01000003.1_263	NZ_QLYZ01000003.1	278368..279195 (-1)	276	OTHER	0	AraC_binding (PF02311) + HTH_18 (PF12833)	AraC family transcriptional regulator, chemosensory pili system protein ChpD (K06599)	-	-
GB_GCA_002842755.1	d__Bacteria;p__Bacteroidota;c__Bacteroidia;o__Bacteroidales;f__F082;g__UBA6192;s__UBA6192 sp002842755	PHDU01000060.1_9	PHDU01000060.1	6178..7347 (1)	390	LIPO(Sec/SPII)	0	HEAT_2 (PF13646) + AhpC-TSA (PF00578)	HEAT repeat-containing taxis protein (K22221) + cytochrome c biogenesis protein CcmG, thiol:disulfide interchange protein DsbE (K02199)	-	-
GB_GCA_002842755.1	d__Bacteria;p__Bacteroidota;c__Bacteroidia;o__Bacteroidales;f__F082;g__UBA6192;s__UBA6192 sp002842755	PHDU01000060.1_10	PHDU01000060.1	7606..10011 (1)	802	OTHER	0	PAS_3 (PF08447) + PAS_3 (PF08447) + PAS_4 (PF08448) + PAS (PF00989) + HisKA (PF00512) + HATPase_c (PF02518)	diguanylate cyclase [EC:2.7.7.65] (K21084) + diguanylate cyclase [EC:2.7.7.65] (K21084) + two-component system, OmpR family, sensor histidine kinase VicK [EC:2.7.13.3] (K07652)	-	-
GB_GCA_002842755.1	d__Bacteria;p__Bacteroidota;c__Bacteroidia;o__Bacteroidales;f__F082;g__UBA6192;s__UBA6192 sp002842755	PHDU01000060.1_11	PHDU01000060.1	10023..10847 (1)	275	OTHER	0	Abhydrolase_1 (PF00561) + Abhydrolase_1 (PF00561)	haloalkane dehalogenase [EC:3.8.1.5] (K01563)	-	-
GB_GCA_002842755.1	d__Bacteria;p__Bacteroidota;c__Bacteroidia;o__Bacteroidales;f__F082;g__UBA6192;s__UBA6192 sp002842755	PHDU01000060.1_12	PHDU01000060.1	10849..14583 (1)	1245	OTHER	0	PAS (PF00989) + PAS_9 (PF13426) + PAS_9 (PF13426) + PAS_4 (PF08448) + PAS (PF00989) + HisKA (PF00512) + HATPase_c (PF02518) + Response_reg (PF00072)	two-component system, sporulation sensor kinase E [EC:2.7.13.3] (K13533) + two-component system, sporulation sensor kinase A [EC:2.7.13.3] (K02491) + two-component system, sensor histidine kinase and response regulator [EC:2.7.13.3] (K11527)	-	-
GB_GCA_002842755.1	d__Bacteria;p__Bacteroidota;c__Bacteroidia;o__Bacteroidales;f__F082;g__UBA6192;s__UBA6192 sp002842755	PHDU01000060.1_13	PHDU01000060.1	14662..15108 (-1)	149	OTHER	0	MarR (PF01047)	MarR family transcriptional regulator, repressor for mepA (K18909)	-	-
GB_GCA_002842755.1	d__Bacteria;p__Bacteroidota;c__Bacteroidia;o__Bacteroidales;f__F082;g__UBA6192;s__UBA6192 sp002842755	PHDU01000060.1_14	PHDU01000060.1	15237..16715 (1)	493	TAT(Tat/SPI)	1	Dehalogenase (PF13486) + Fer4_7 (PF12838)	3-chloro-4-hydroxyphenylacetate reductive dehalogenase [EC:3.8.1.-] (K21566)	PceA (PF13486)	OrganohalideReductase
GB_GCA_002842755.1	d__Bacteria;p__Bacteroidota;c__Bacteroidia;o__Bacteroidales;f__F082;g__UBA6192;s__UBA6192 sp002842755	PHDU01000060.1_15	PHDU01000060.1	16728..17021 (1)	98	OTHER	3	Na	Na	-	-
GB_GCA_002842755.1	d__Bacteria;p__Bacteroidota;c__Bacteroidia;o__Bacteroidales;f__F082;g__UBA6192;s__UBA6192 sp002842755	PHDU01000060.1_16	PHDU01000060.1	17025..18155 (1)	377	SP(Sec/SPI)	6	FMN_bind (PF04205) + Fer4_5 (PF12801) + Fer4_5 (PF12801)	NosR/NirI family transcriptional regulator, putative reductive dehalogenation system regulator (K21559)	Fmn_Bind (pplA),Fer4_5 (PF12801)	Fer4_5,OrganohalideReductase
GB_GCA_002842755.1	d__Bacteria;p__Bacteroidota;c__Bacteroidia;o__Bacteroidales;f__F082;g__UBA6192;s__UBA6192 sp002842755	PHDU01000060.1_17	PHDU01000060.1	18152..18295 (1)	48	SP(Sec/SPI)	1	Na	Na	-	-
GB_GCA_002842755.1	d__Bacteria;p__Bacteroidota;c__Bacteroidia;o__Bacteroidales;f__F082;g__UBA6192;s__UBA6192 sp002842755	PHDU01000060.1_18	PHDU01000060.1	18456..18983 (1)	176	OTHER	0	Na	Na	-	-
GB_GCA_002842755.1	d__Bacteria;p__Bacteroidota;c__Bacteroidia;o__Bacteroidales;f__F082;g__UBA6192;s__UBA6192 sp002842755	PHDU01000060.1_19	PHDU01000060.1	19040..19870 (1)	277	OTHER	0	DDE_Tnp_1 (PF01609)	Na	-	-
RS_GCF_000143165.1	d__Bacteria;p__Chloroflexota;c__Dehalococcoidia;o__Dehalococcoidales;f__Dehalococcoidaceae;g__Dehalogenimonas;s__Dehalogenimonas lykanthroporepellens	NC_014314.1_1343	NC_014314.1	1321989..1323017 (-1)	343	OTHER	0	RecA (PF00154)	recombination protein RecA (K03553)	-	-
RS_GCF_000143165.1	d__Bacteria;p__Chloroflexota;c__Dehalococcoidia;o__Dehalococcoidales;f__Dehalococcoidaceae;g__Dehalogenimonas;s__Dehalogenimonas lykanthroporepellens	NC_014314.1_1344	NC_014314.1	1323299..1323565 (1)	89	SP(Sec/SPI)	1	TatA_B_E (PF02416)	sec-independent protein translocase protein TatA (K03116)	-	-
RS_GCF_000143165.1	d__Bacteria;p__Chloroflexota;c__Dehalococcoidia;o__Dehalococcoidales;f__Dehalococcoidaceae;g__Dehalogenimonas;s__Dehalogenimonas lykanthroporepellens	NC_014314.1_1345	NC_014314.1	1323627..1323866 (1)	80	SP(Sec/SPI)	1	TatA_B_E (PF02416)	sec-independent protein translocase protein TatA (K03116)	-	-
RS_GCF_000143165.1	d__Bacteria;p__Chloroflexota;c__Dehalococcoidia;o__Dehalococcoidales;f__Dehalococcoidaceae;g__Dehalogenimonas;s__Dehalogenimonas lykanthroporepellens	NC_014314.1_1346	NC_014314.1	1323920..1324192 (1)	91	OTHER	1	TatA_B_E (PF02416)	sec-independent protein translocase protein TatA (K03116)	-	-
RS_GCF_000143165.1	d__Bacteria;p__Chloroflexota;c__Dehalococcoidia;o__Dehalococcoidales;f__Dehalococcoidaceae;g__Dehalogenimonas;s__Dehalogenimonas lykanthroporepellens	NC_014314.1_1347	NC_014314.1	1324223..1324957 (1)	245	OTHER	6	TatC (PF00902)	sec-independent protein translocase protein TatC (K03118)	-	-
RS_GCF_000143165.1	d__Bacteria;p__Chloroflexota;c__Dehalococcoidia;o__Dehalococcoidales;f__Dehalococcoidaceae;g__Dehalogenimonas;s__Dehalogenimonas lykanthroporepellens	NC_014314.1_1348	NC_014314.1	1325188..1326411 (1)	408	SP(Sec/SPI)	6	FMN_bind (PF04205) + Fer4_5 (PF12801) + Fer4_5 (PF12801)	NosR/NirI family transcriptional regulator, putative reductive dehalogenation system regulator (K21559)	Fmn_Bind (pplA),Fer4_5 (PF12801)	Fer4_5,OrganohalideReductase
RS_GCF_000143165.1	d__Bacteria;p__Chloroflexota;c__Dehalococcoidia;o__Dehalococcoidales;f__Dehalococcoidaceae;g__Dehalogenimonas;s__Dehalogenimonas lykanthroporepellens	NC_014314.1_1349	NC_014314.1	1326351..1326482 (1)	44	OTHER	1	UL45 (PF05473)	Na	-	-
RS_GCF_000143165.1	d__Bacteria;p__Chloroflexota;c__Dehalococcoidia;o__Dehalococcoidales;f__Dehalococcoidaceae;g__Dehalogenimonas;s__Dehalogenimonas lykanthroporepellens	NC_014314.1_1350	NC_014314.1	1326752..1328023 (1)	424	OTHER	0	Transposase_mut (PF00872)	putative transposase (K07493)	-	-
RS_GCF_000143165.1	d__Bacteria;p__Chloroflexota;c__Dehalococcoidia;o__Dehalococcoidales;f__Dehalococcoidaceae;g__Dehalogenimonas;s__Dehalogenimonas lykanthroporepellens	NC_014314.1_1351	NC_014314.1	1328130..1328990 (-1)	287	OTHER	0	HTH_21 (PF13276) + rve (PF00665) + rve_2 (PF13333)	putative transposase (K07497)	-	-
RS_GCF_000143165.1	d__Bacteria;p__Chloroflexota;c__Dehalococcoidia;o__Dehalococcoidales;f__Dehalococcoidaceae;g__Dehalogenimonas;s__Dehalogenimonas lykanthroporepellens	NC_014314.1_1352	NC_014314.1	1328987..1329304 (-1)	106	OTHER	0	HTH_Tnp_1 (PF01527)	transposase (K07483)	-	-
RS_GCF_000143165.1	d__Bacteria;p__Chloroflexota;c__Dehalococcoidia;o__Dehalococcoidales;f__Dehalococcoidaceae;g__Dehalogenimonas;s__Dehalogenimonas lykanthroporepellens	NC_014314.1_1353	NC_014314.1	1329395..1330819 (1)	475	TAT(Tat/SPI)	1	TAT_signal (PF10518) + Dehalogenase (PF13486) + Fer4_16 (PF13484)	tetrachloroethene reductive dehalogenase [EC:1.21.99.5] (K21647)	PceA (PF13486)	OrganohalideReductase
RS_GCF_000143165.1	d__Bacteria;p__Chloroflexota;c__Dehalococcoidia;o__Dehalococcoidales;f__Dehalococcoidaceae;g__Dehalogenimonas;s__Dehalogenimonas lykanthroporepellens	NC_014314.1_1354	NC_014314.1	1331071..1332264 (1)	398	SP(Sec/SPI)	6	FMN_bind (PF04205) + Fer4_5 (PF12801) + Fer4_5 (PF12801)	NosR/NirI family transcriptional regulator, putative reductive dehalogenation system regulator (K21559)	Fmn_Bind (pplA),Fer4_5 (PF12801)	Fer4_5,OrganohalideReductase
RS_GCF_000143165.1	d__Bacteria;p__Chloroflexota;c__Dehalococcoidia;o__Dehalococcoidales;f__Dehalococcoidaceae;g__Dehalogenimonas;s__Dehalogenimonas lykanthroporepellens	NC_014314.1_1355	NC_014314.1	1332287..1334074 (1)	596	OTHER	1	Fer4 (PF00037) + Fer4_20 (PF14691) + Pyr_redox_2 (PF07992) + Fer4 (PF00037)	formate dehydrogenase (NADP+) beta subunit [EC:1.17.1.10] (K15022) + NADH dehydrogenase (ubiquinone) Fe-S protein 8 [EC:7.1.1.2 1.6.99.3] (K03941)	-	-
RS_GCF_000143165.1	d__Bacteria;p__Chloroflexota;c__Dehalococcoidia;o__Dehalococcoidales;f__Dehalococcoidaceae;g__Dehalogenimonas;s__Dehalogenimonas lykanthroporepellens	NC_014314.1_1356	NC_014314.1	1334090..1335112 (1)	341	TAT(Tat/SPI)	0	TAT_signal (PF10518) + ApbE (PF02424)	FAD:protein FMN transferase [EC:2.7.1.180] (K03734)	ApbE (fmnB)	Fer4_5,OrganohalideReductase
RS_GCF_000143165.1	d__Bacteria;p__Chloroflexota;c__Dehalococcoidia;o__Dehalococcoidales;f__Dehalococcoidaceae;g__Dehalogenimonas;s__Dehalogenimonas lykanthroporepellens	NC_014314.1_1357	NC_014314.1	1335128..1337329 (-1)	734	OTHER	0	HD_4 (PF13328) + RelA_SpoT (PF04607) + TGS (PF02824) + ACT_4 (PF13291)	GTP pyrophosphokinase [EC:2.7.6.5] (K00951)	-	-
RS_GCF_000143165.1	d__Bacteria;p__Chloroflexota;c__Dehalococcoidia;o__Dehalococcoidales;f__Dehalococcoidaceae;g__Dehalogenimonas;s__Dehalogenimonas lykanthroporepellens	NC_014314.1_1358	NC_014314.1	1337415..1337660 (-1)	82	OTHER	0	Na	Na	-	-
RS_GCF_000143165.1	d__Bacteria;p__Chloroflexota;c__Dehalococcoidia;o__Dehalococcoidales;f__Dehalococcoidaceae;g__Dehalogenimonas;s__Dehalogenimonas lykanthroporepellens	NC_014314.1_1359	NC_014314.1	1337662..1338228 (-1)	189	OTHER	3	Na	Na	-	-
RS_GCF_000143165.1	d__Bacteria;p__Chloroflexota;c__Dehalococcoidia;o__Dehalococcoidales;f__Dehalococcoidaceae;g__Dehalogenimonas;s__Dehalogenimonas lykanthroporepellens	NC_014314.1_1360	NC_014314.1	1338324..1340249 (-1)	642	OTHER	0	HATPase_c (PF02518) + DNA_gyraseB (PF00204) + Toprim (PF01751) + DNA_gyraseB_C (PF00986)	DNA gyrase subunit B [EC:5.6.2.2] (K02470)	-	-
RS_GCF_000143165.1	d__Bacteria;p__Chloroflexota;c__Dehalococcoidia;o__Dehalococcoidales;f__Dehalococcoidaceae;g__Dehalogenimonas;s__Dehalogenimonas lykanthroporepellens	NC_014314.1_1361	NC_014314.1	1340452..1340811 (-1)	120	OTHER	4	Na	Na	-	-
GB_GCA_007131895.1	d__Bacteria;p__Bacteroidota;c__Bacteroidia;o__Bacteroidales;f__UBA7960;g__SKVR01;s__SKVR01 sp007131895	SLPR01000399.1_1	SLPR01000399.1	3..104 (-1)	34	LIPO(Sec/SPII)	0	Na	Na	-	-
GB_GCA_007131895.1	d__Bacteria;p__Bacteroidota;c__Bacteroidia;o__Bacteroidales;f__UBA7960;g__SKVR01;s__SKVR01 sp007131895	SLPR01000399.1_2	SLPR01000399.1	164..508 (-1)	115	OTHER	0	ArsD (PF06953)	Na	-	-
GB_GCA_007131895.1	d__Bacteria;p__Bacteroidota;c__Bacteroidia;o__Bacteroidales;f__UBA7960;g__SKVR01;s__SKVR01 sp007131895	SLPR01000399.1_3	SLPR01000399.1	666..839 (-1)	58	OTHER	2	Na	Na	-	-
GB_GCA_007131895.1	d__Bacteria;p__Bacteroidota;c__Bacteroidia;o__Bacteroidales;f__UBA7960;g__SKVR01;s__SKVR01 sp007131895	SLPR01000399.1_4	SLPR01000399.1	917..1498 (-1)	194	SP(Sec/SPI)	0	OMP_b-brl_2 (PF13568)	Na	-	-
GB_GCA_007131895.1	d__Bacteria;p__Bacteroidota;c__Bacteroidia;o__Bacteroidales;f__UBA7960;g__SKVR01;s__SKVR01 sp007131895	SLPR01000399.1_5	SLPR01000399.1	1778..3235 (1)	486	TAT(Tat/SPI)	0	TAT_signal (PF10518) + Dehalogenase (PF13486) + Fer4_7 (PF12838)	3-chloro-4-hydroxyphenylacetate reductive dehalogenase [EC:3.8.1.-] (K21566)	PceA (PF13486)	OrganohalideReductase
GB_GCA_007131895.1	d__Bacteria;p__Bacteroidota;c__Bacteroidia;o__Bacteroidales;f__UBA7960;g__SKVR01;s__SKVR01 sp007131895	SLPR01000399.1_6	SLPR01000399.1	3285..3539 (1)	85	OTHER	3	Na	Na	-	-
GB_GCA_007131895.1	d__Bacteria;p__Bacteroidota;c__Bacteroidia;o__Bacteroidales;f__UBA7960;g__SKVR01;s__SKVR01 sp007131895	SLPR01000399.1_7	SLPR01000399.1	3541..4008 (1)	156	SP(Sec/SPI)	1	FMN_bind (PF04205)	Na+-translocating ferredoxin:NAD+ oxidoreductase subunit G (K03612)	Fmn_Bind (pplA)	OrganohalideReductase
RS_GCF_900107645.1	d__Bacteria;p__Desulfobacterota;c__Desulfuromonadia;o__Desulfuromonadales;f__Geopsychrobacteraceae;g__Desulfuromusa;s__Desulfuromusa kysingii	NZ_FNQN01000010.1_56	NZ_FNQN01000010.1	64153..65388 (1)	412	OTHER	0	Peptidase_M20 (PF01546)	beta-ureidopropionase / N-carbamoyl-L-amino-acid hydrolase [EC:3.5.1.6 3.5.1.87] (K06016)	-	-
RS_GCF_900107645.1	d__Bacteria;p__Desulfobacterota;c__Desulfuromonadia;o__Desulfuromonadales;f__Geopsychrobacteraceae;g__Desulfuromusa;s__Desulfuromusa kysingii	NZ_FNQN01000010.1_57	NZ_FNQN01000010.1	65393..66697 (1)	435	OTHER	0	Peptidase_M20 (PF01546)	aminobenzoyl-glutamate utilization protein A (K12940)	-	-
RS_GCF_900107645.1	d__Bacteria;p__Desulfobacterota;c__Desulfuromonadia;o__Desulfuromonadales;f__Geopsychrobacteraceae;g__Desulfuromusa;s__Desulfuromusa kysingii	NZ_FNQN01000010.1_58	NZ_FNQN01000010.1	67072..68382 (1)	437	SP(Sec/SPI)	1	Metallophos (PF00149) + CNP_C_terminal (PF17839)	3',5'-cyclic-AMP phosphodiesterase [EC:3.1.4.53] (K03651)	-	-
RS_GCF_900107645.1	d__Bacteria;p__Desulfobacterota;c__Desulfuromonadia;o__Desulfuromonadales;f__Geopsychrobacteraceae;g__Desulfuromusa;s__Desulfuromusa kysingii	NZ_FNQN01000010.1_59	NZ_FNQN01000010.1	68435..70066 (-1)	544	OTHER	0	Sigma54_activat (PF00158) + HTH_8 (PF02954)	formate hydrogenlyase transcriptional activator (K15836)	-	-
RS_GCF_900107645.1	d__Bacteria;p__Desulfobacterota;c__Desulfuromonadia;o__Desulfuromonadales;f__Geopsychrobacteraceae;g__Desulfuromusa;s__Desulfuromusa kysingii	NZ_FNQN01000010.1_60	NZ_FNQN01000010.1	70281..71216 (1)	312	OTHER	0	TPR_2 (PF07719) + TPR_14 (PF13428) + TPR_2 (PF07719) + TPR_19 (PF14559)	protein O-mannosyl-transferase [EC:2.4.1.-] (K23424)	-	-
RS_GCF_900107645.1	d__Bacteria;p__Desulfobacterota;c__Desulfuromonadia;o__Desulfuromonadales;f__Geopsychrobacteraceae;g__Desulfuromusa;s__Desulfuromusa kysingii	NZ_FNQN01000010.1_61	NZ_FNQN01000010.1	71251..72918 (1)	556	TAT(Tat/SPI)	0	TAT_signal (PF10518) + Dehalogenase (PF13486) + Fer4_7 (PF12838)	3-chloro-4-hydroxyphenylacetate reductive dehalogenase [EC:3.8.1.-] (K21566)	PceA (PF13486)	OrganohalideReductase
RS_GCF_900107645.1	d__Bacteria;p__Desulfobacterota;c__Desulfuromonadia;o__Desulfuromonadales;f__Geopsychrobacteraceae;g__Desulfuromusa;s__Desulfuromusa kysingii	NZ_FNQN01000010.1_62	NZ_FNQN01000010.1	72969..73277 (1)	103	OTHER	3	Na	Na	-	-
RS_GCF_900107645.1	d__Bacteria;p__Desulfobacterota;c__Desulfuromonadia;o__Desulfuromonadales;f__Geopsychrobacteraceae;g__Desulfuromusa;s__Desulfuromusa kysingii	NZ_FNQN01000010.1_63	NZ_FNQN01000010.1	73282..74445 (1)	388	SP(Sec/SPI)	6	FMN_bind (PF04205) + Fer4_5 (PF12801) + Fer4_5 (PF12801)	NosR/NirI family transcriptional regulator, putative reductive dehalogenation system regulator (K21559)	Fmn_Bind (pplA),Fer4_5 (PF12801)	Fer4_5,OrganohalideReductase
RS_GCF_900107645.1	d__Bacteria;p__Desulfobacterota;c__Desulfuromonadia;o__Desulfuromonadales;f__Geopsychrobacteraceae;g__Desulfuromusa;s__Desulfuromusa kysingii	NZ_FNQN01000010.1_64	NZ_FNQN01000010.1	74442..74651 (1)	70	SP(Sec/SPI)	0	Na	Na	-	-
RS_GCF_900107645.1	d__Bacteria;p__Desulfobacterota;c__Desulfuromonadia;o__Desulfuromonadales;f__Geopsychrobacteraceae;g__Desulfuromusa;s__Desulfuromusa kysingii	NZ_FNQN01000010.1_65	NZ_FNQN01000010.1	74765..75694 (1)	310	SP(Sec/SPI)	1	Phenol_MetA_deg (PF13557)	Na	-	-
RS_GCF_900107645.1	d__Bacteria;p__Desulfobacterota;c__Desulfuromonadia;o__Desulfuromonadales;f__Geopsychrobacteraceae;g__Desulfuromusa;s__Desulfuromusa kysingii	NZ_FNQN01000010.1_66	NZ_FNQN01000010.1	75758..75919 (1)	54	OTHER	1	TatA_B_E (PF02416)	sec-independent protein translocase protein TatA (K03116)	-	-
RS_GCF_900107645.1	d__Bacteria;p__Desulfobacterota;c__Desulfuromonadia;o__Desulfuromonadales;f__Geopsychrobacteraceae;g__Desulfuromusa;s__Desulfuromusa kysingii	NZ_FNQN01000010.1_67	NZ_FNQN01000010.1	75949..76584 (1)	212	OTHER	0	FMN_red (PF03358)	2-amino-4-deoxychorismate dehydrogenase [EC:1.3.99.24] (K20156)	-	-
RS_GCF_900107645.1	d__Bacteria;p__Desulfobacterota;c__Desulfuromonadia;o__Desulfuromonadales;f__Geopsychrobacteraceae;g__Desulfuromusa;s__Desulfuromusa kysingii	NZ_FNQN01000010.1_68	NZ_FNQN01000010.1	77599..78123 (1)	175	OTHER	0	V4R (PF02830)	uncharacterized protein (K07013)	-	-
GB_GCA_900550385.1	d__Bacteria;p__Actinobacteriota;c__Coriobacteriia;o__Coriobacteriales;f__Eggerthellaceae;g__UMGS1293;s__UMGS1293 sp900550385	URRZ01000052.1_6	URRZ01000052.1	4776..5702 (-1)	309	OTHER	0	ABC_tran (PF00005)	energy-coupling factor transport system ATP-binding protein [EC:3.6.3.-] (K16786)	-	-
GB_GCA_900550385.1	d__Bacteria;p__Actinobacteriota;c__Coriobacteriia;o__Coriobacteriales;f__Eggerthellaceae;g__UMGS1293;s__UMGS1293 sp900550385	URRZ01000052.1_7	URRZ01000052.1	5705..6304 (-1)	200	OTHER	5	ECF_trnsprt (PF12822)	riboflavin transporter (K23675)	-	-
GB_GCA_900550385.1	d__Bacteria;p__Actinobacteriota;c__Coriobacteriia;o__Coriobacteriales;f__Eggerthellaceae;g__UMGS1293;s__UMGS1293 sp900550385	URRZ01000052.1_8	URRZ01000052.1	6795..7541 (-1)	249	OTHER	4	CbiQ (PF02361)	biotin transport system permease protein (K16783)	-	-
GB_GCA_900550385.1	d__Bacteria;p__Actinobacteriota;c__Coriobacteriia;o__Coriobacteriales;f__Eggerthellaceae;g__UMGS1293;s__UMGS1293 sp900550385	URRZ01000052.1_9	URRZ01000052.1	7541..8110 (-1)	190	OTHER	5	Hpre_diP_synt_I (PF07456)	riboflavin transporter (K23675)	-	-
GB_GCA_900550385.1	d__Bacteria;p__Actinobacteriota;c__Coriobacteriia;o__Coriobacteriales;f__Eggerthellaceae;g__UMGS1293;s__UMGS1293 sp900550385	URRZ01000052.1_10	URRZ01000052.1	8107..8532 (-1)	142	LIPO(Sec/SPII)	1	NusG_II (PF07009)	Na	-	-
GB_GCA_900550385.1	d__Bacteria;p__Actinobacteriota;c__Coriobacteriia;o__Coriobacteriales;f__Eggerthellaceae;g__UMGS1293;s__UMGS1293 sp900550385	URRZ01000052.1_11	URRZ01000052.1	8529..9548 (-1)	340	LIPO(Sec/SPII)	0	ApbE (PF02424)	FAD:protein FMN transferase [EC:2.7.1.180] (K03734)	ApbE (fmnB)	Fer4_5,OrganohalideReductase
GB_GCA_900550385.1	d__Bacteria;p__Actinobacteriota;c__Coriobacteriia;o__Coriobacteriales;f__Eggerthellaceae;g__UMGS1293;s__UMGS1293 sp900550385	URRZ01000052.1_12	URRZ01000052.1	9574..10977 (-1)	468	OTHER	7	FMN_bind (PF04205) + Fer4_5 (PF12801) + Fer4_5 (PF12801)	NosR/NirI family transcriptional regulator, putative reductive dehalogenation system regulator (K21559)	Fer4_5 (PF12801)	Fer4_5
GB_GCA_900550385.1	d__Bacteria;p__Actinobacteriota;c__Coriobacteriia;o__Coriobacteriales;f__Eggerthellaceae;g__UMGS1293;s__UMGS1293 sp900550385	URRZ01000052.1_13	URRZ01000052.1	10970..11482 (-1)	171	OTHER	0	Trigger_C (PF05698)	trigger factor (K03545)	-	-
GB_GCA_900550385.1	d__Bacteria;p__Actinobacteriota;c__Coriobacteriia;o__Coriobacteriales;f__Eggerthellaceae;g__UMGS1293;s__UMGS1293 sp900550385	URRZ01000052.1_14	URRZ01000052.1	11573..11884 (-1)	104	OTHER	3	Phage_holin_3_6 (PF07332)	Na	-	-
GB_GCA_900550385.1	d__Bacteria;p__Actinobacteriota;c__Coriobacteriia;o__Coriobacteriales;f__Eggerthellaceae;g__UMGS1293;s__UMGS1293 sp900550385	URRZ01000052.1_15	URRZ01000052.1	11901..13343 (-1)	481	TAT(Tat/SPI)	0	TAT_signal (PF10518) + Dehalogenase (PF13486) + Fer4_16 (PF13484)	tetrachloroethene reductive dehalogenase [EC:1.21.99.5] (K21647)	PceA (PF13486)	OrganohalideReductase
GB_GCA_900550385.1	d__Bacteria;p__Actinobacteriota;c__Coriobacteriia;o__Coriobacteriales;f__Eggerthellaceae;g__UMGS1293;s__UMGS1293 sp900550385	URRZ01000052.1_16	URRZ01000052.1	13602..15077 (1)	492	OTHER	12	GerE (PF00196)	two-component system, NarL family, nitrate/nitrite response regulator NarL (K07684)	-	-
GB_GCA_002749135.1	d__Bacteria;p__Proteobacteria;c__Alphaproteobacteria;o__Sphingomonadales;f__Emcibacteraceae;g__Emcibacter_A;s__Emcibacter_A sp002749135	NVVY01000001.1_97	NVVY01000001.1	99903..100658 (-1)	252	OTHER	0	CbiA (PF01656)	chromosome partitioning protein (K03496)	-	-
GB_GCA_002749135.1	d__Bacteria;p__Proteobacteria;c__Alphaproteobacteria;o__Sphingomonadales;f__Emcibacteraceae;g__Emcibacter_A;s__Emcibacter_A sp002749135	NVVY01000001.1_98	NVVY01000001.1	100848..101828 (1)	327	SP(Sec/SPI)	1	Sel1 (PF08238) + Sel1 (PF08238) + Sel1 (PF08238) + SPOR (PF05036)	uncharacterized protein (K07126)	-	-
GB_GCA_002749135.1	d__Bacteria;p__Proteobacteria;c__Alphaproteobacteria;o__Sphingomonadales;f__Emcibacteraceae;g__Emcibacter_A;s__Emcibacter_A sp002749135	NVVY01000001.1_99	NVVY01000001.1	101788..103512 (-1)	575	OTHER	0	Chorismate_bind (PF00425) + Aminotran_4 (PF01063)	para-aminobenzoate synthetase / 4-amino-4-deoxychorismate lyase [EC:2.6.1.85 4.1.3.38] (K03342)	-	-
GB_GCA_002749135.1	d__Bacteria;p__Proteobacteria;c__Alphaproteobacteria;o__Sphingomonadales;f__Emcibacteraceae;g__Emcibacter_A;s__Emcibacter_A sp002749135	NVVY01000001.1_100	NVVY01000001.1	103633..104631 (-1)	333	TAT(Tat/SPI)	0	ApbE (PF02424)	FAD:protein FMN transferase [EC:2.7.1.180] (K03734)	ApbE (fmnB)	-
GB_GCA_002749135.1	d__Bacteria;p__Proteobacteria;c__Alphaproteobacteria;o__Sphingomonadales;f__Emcibacteraceae;g__Emcibacter_A;s__Emcibacter_A sp002749135	NVVY01000001.1_101	NVVY01000001.1	104764..106026 (1)	421	SP(Sec/SPI)	0	Na	phosphate-selective porin OprO and OprP (K07221)	-	-
GB_GCA_002749135.1	d__Bacteria;p__Proteobacteria;c__Alphaproteobacteria;o__Sphingomonadales;f__Emcibacteraceae;g__Emcibacter_A;s__Emcibacter_A sp002749135	NVVY01000001.1_102	NVVY01000001.1	106039..106590 (1)	184	SP(Sec/SPI)	0	FMN_bind (PF04205)	Na+-translocating ferredoxin:NAD+ oxidoreductase subunit G (K03612)	Fmn_Bind (pplA)	OrganohalideReductase
GB_GCA_002749135.1	d__Bacteria;p__Proteobacteria;c__Alphaproteobacteria;o__Sphingomonadales;f__Emcibacteraceae;g__Emcibacter_A;s__Emcibacter_A sp002749135	NVVY01000001.1_103	NVVY01000001.1	106568..107197 (1)	210	OTHER	1	Na	uncharacterized protein (K09939)	-	-
GB_GCA_002749135.1	d__Bacteria;p__Proteobacteria;c__Alphaproteobacteria;o__Sphingomonadales;f__Emcibacteraceae;g__Emcibacter_A;s__Emcibacter_A sp002749135	NVVY01000001.1_104	NVVY01000001.1	107356..108165 (1)	270	OTHER	8	BacA (PF02673)	undecaprenyl-diphosphatase [EC:3.6.1.27] (K06153)	-	-
GB_GCA_002749135.1	d__Bacteria;p__Proteobacteria;c__Alphaproteobacteria;o__Sphingomonadales;f__Emcibacteraceae;g__Emcibacter_A;s__Emcibacter_A sp002749135	NVVY01000001.1_105	NVVY01000001.1	108167..108625 (-1)	153	OTHER	0	PAS_5 (PF07310)	Na	-	-
GB_GCA_002749135.1	d__Bacteria;p__Proteobacteria;c__Alphaproteobacteria;o__Sphingomonadales;f__Emcibacteraceae;g__Emcibacter_A;s__Emcibacter_A sp002749135	NVVY01000001.1_106	NVVY01000001.1	108830..109819 (1)	330	OTHER	0	Dehalogenase (PF13486) + Fer4_7 (PF12838)	3-chloro-4-hydroxyphenylacetate reductive dehalogenase [EC:3.8.1.-] (K21566)	PceA (PF13486)	OrganohalideReductase
GB_GCA_002749135.1	d__Bacteria;p__Proteobacteria;c__Alphaproteobacteria;o__Sphingomonadales;f__Emcibacteraceae;g__Emcibacter_A;s__Emcibacter_A sp002749135	NVVY01000001.1_107	NVVY01000001.1	109824..110213 (-1)	130	OTHER	0	Cofac_haem_bdg (PF04187)	Na	-	-
GB_GCA_002749135.1	d__Bacteria;p__Proteobacteria;c__Alphaproteobacteria;o__Sphingomonadales;f__Emcibacteraceae;g__Emcibacter_A;s__Emcibacter_A sp002749135	NVVY01000001.1_108	NVVY01000001.1	110272..110925 (-1)	218	LIPO(Sec/SPII)	0	Cofac_haem_bdg (PF04187)	Na	-	-
GB_GCA_002749135.1	d__Bacteria;p__Proteobacteria;c__Alphaproteobacteria;o__Sphingomonadales;f__Emcibacteraceae;g__Emcibacter_A;s__Emcibacter_A sp002749135	NVVY01000001.1_109	NVVY01000001.1	110942..111409 (-1)	156	SP(Sec/SPI)	1	SnoaL_3 (PF13474)	Na	-	-
GB_GCA_002749135.1	d__Bacteria;p__Proteobacteria;c__Alphaproteobacteria;o__Sphingomonadales;f__Emcibacteraceae;g__Emcibacter_A;s__Emcibacter_A sp002749135	NVVY01000001.1_110	NVVY01000001.1	111476..114016 (-1)	847	SP(Sec/SPI)	0	Plug (PF07715) + TonB_dep_Rec (PF00593)	iron complex outermembrane recepter protein (K02014)	-	-
GB_GCA_002749135.1	d__Bacteria;p__Proteobacteria;c__Alphaproteobacteria;o__Sphingomonadales;f__Emcibacteraceae;g__Emcibacter_A;s__Emcibacter_A sp002749135	NVVY01000001.1_111	NVVY01000001.1	114126..115226 (-1)	367	LIPO(Sec/SPII)	0	PD40 (PF07676) + PD40 (PF07676)	TolB protein (K03641) + tricorn protease [EC:3.4.21.-] (K08676)	-	-
RS_GCF_001466665.1	d__Bacteria;p__Chloroflexota;c__Dehalococcoidia;o__Dehalococcoidales;f__Dehalococcoidaceae;g__Dehalogenimonas;s__Dehalogenimonas alkenigignens	NZ_KQ758903.1_479	NZ_KQ758903.1	437575..438972 (-1)	466	OTHER	0	Pterin_bind (PF00809) + HPPK (PF01288)	2-amino-4-hydroxy-6-hydroxymethyldihydropteridine diphosphokinase / dihydropteroate synthase [EC:2.7.6.3 2.5.1.15] (K13941) + dihydroneopterin aldolase / 2-amino-4-hydroxy-6-hydroxymethyldihydropteridine diphosphokinase / dihydropteroate synthase [EC:4.1.2.25 2.7.6.3 2.5.1.15] (K13939)	-	-
RS_GCF_001466665.1	d__Bacteria;p__Chloroflexota;c__Dehalococcoidia;o__Dehalococcoidales;f__Dehalococcoidaceae;g__Dehalogenimonas;s__Dehalogenimonas alkenigignens	NZ_KQ758903.1_480	NZ_KQ758903.1	439105..439434 (1)	110	OTHER	1	TatA_B_E (PF02416)	sec-independent protein translocase protein TatA (K03116)	-	-
RS_GCF_001466665.1	d__Bacteria;p__Chloroflexota;c__Dehalococcoidia;o__Dehalococcoidales;f__Dehalococcoidaceae;g__Dehalogenimonas;s__Dehalogenimonas alkenigignens	NZ_KQ758903.1_481	NZ_KQ758903.1	439479..439715 (1)	79	SP(Sec/SPI)	1	TatA_B_E (PF02416)	sec-independent protein translocase protein TatA (K03116)	-	-
RS_GCF_001466665.1	d__Bacteria;p__Chloroflexota;c__Dehalococcoidia;o__Dehalococcoidales;f__Dehalococcoidaceae;g__Dehalogenimonas;s__Dehalogenimonas alkenigignens	NZ_KQ758903.1_482	NZ_KQ758903.1	439768..439971 (1)	68	OTHER	1	TatA_B_E (PF02416)	sec-independent protein translocase protein TatA (K03116)	-	-
RS_GCF_001466665.1	d__Bacteria;p__Chloroflexota;c__Dehalococcoidia;o__Dehalococcoidales;f__Dehalococcoidaceae;g__Dehalogenimonas;s__Dehalogenimonas alkenigignens	NZ_KQ758903.1_483	NZ_KQ758903.1	440000..440749 (1)	250	OTHER	6	TatC (PF00902)	sec-independent protein translocase protein TatC (K03118)	-	-
RS_GCF_001466665.1	d__Bacteria;p__Chloroflexota;c__Dehalococcoidia;o__Dehalococcoidales;f__Dehalococcoidaceae;g__Dehalogenimonas;s__Dehalogenimonas alkenigignens	NZ_KQ758903.1_484	NZ_KQ758903.1	440895..442115 (1)	407	SP(Sec/SPI)	6	FMN_bind (PF04205) + Fer4_5 (PF12801) + Fer4_5 (PF12801)	NosR/NirI family transcriptional regulator, putative reductive dehalogenation system regulator (K21559)	Fmn_Bind (pplA),Fer4_5 (PF12801)	Fer4_5,OrganohalideReductase
RS_GCF_001466665.1	d__Bacteria;p__Chloroflexota;c__Dehalococcoidia;o__Dehalococcoidales;f__Dehalococcoidaceae;g__Dehalogenimonas;s__Dehalogenimonas alkenigignens	NZ_KQ758903.1_485	NZ_KQ758903.1	442061..442186 (1)	42	OTHER	1	Na	Na	-	-
RS_GCF_001466665.1	d__Bacteria;p__Chloroflexota;c__Dehalococcoidia;o__Dehalococcoidales;f__Dehalococcoidaceae;g__Dehalogenimonas;s__Dehalogenimonas alkenigignens	NZ_KQ758903.1_486	NZ_KQ758903.1	442286..443878 (-1)	531	TAT(Tat/SPI)	0	TAT_signal (PF10518) + Dehalogenase (PF13486)	3-chloro-4-hydroxyphenylacetate reductive dehalogenase [EC:3.8.1.-] (K21566)	PceA (PF13486)	OrganohalideReductase
RS_GCF_001466665.1	d__Bacteria;p__Chloroflexota;c__Dehalococcoidia;o__Dehalococcoidales;f__Dehalococcoidaceae;g__Dehalogenimonas;s__Dehalogenimonas alkenigignens	NZ_KQ758903.1_487	NZ_KQ758903.1	444281..445474 (1)	398	OTHER	5	FMN_bind (PF04205) + Fer4_5 (PF12801) + Fer4_5 (PF12801)	NosR/NirI family transcriptional regulator, putative reductive dehalogenation system regulator (K21559)	Fer4_5 (PF12801)	Fer4_5
RS_GCF_001466665.1	d__Bacteria;p__Chloroflexota;c__Dehalococcoidia;o__Dehalococcoidales;f__Dehalococcoidaceae;g__Dehalogenimonas;s__Dehalogenimonas alkenigignens	NZ_KQ758903.1_488	NZ_KQ758903.1	445497..447311 (1)	605	OTHER	1	Fer4 (PF00037) + Fer4_20 (PF14691) + Pyr_redox_2 (PF07992) + Fer4 (PF00037)	formate dehydrogenase (NADP+) beta subunit [EC:1.17.1.10] (K15022) + NADH dehydrogenase (ubiquinone) Fe-S protein 8 [EC:7.1.1.2 1.6.99.3] (K03941)	-	-
RS_GCF_001466665.1	d__Bacteria;p__Chloroflexota;c__Dehalococcoidia;o__Dehalococcoidales;f__Dehalococcoidaceae;g__Dehalogenimonas;s__Dehalogenimonas alkenigignens	NZ_KQ758903.1_489	NZ_KQ758903.1	447336..448370 (1)	345	TAT(Tat/SPI)	0	TAT_signal (PF10518) + ApbE (PF02424)	FAD:protein FMN transferase [EC:2.7.1.180] (K03734)	ApbE (fmnB)	Fer4_5,OrganohalideReductase
RS_GCF_001466665.1	d__Bacteria;p__Chloroflexota;c__Dehalococcoidia;o__Dehalococcoidales;f__Dehalococcoidaceae;g__Dehalogenimonas;s__Dehalogenimonas alkenigignens	NZ_KQ758903.1_490	NZ_KQ758903.1	448372..448662 (-1)	97	OTHER	0	Na	Na	-	-
RS_GCF_001466665.1	d__Bacteria;p__Chloroflexota;c__Dehalococcoidia;o__Dehalococcoidales;f__Dehalococcoidaceae;g__Dehalogenimonas;s__Dehalogenimonas alkenigignens	NZ_KQ758903.1_491	NZ_KQ758903.1	448735..450615 (-1)	627	OTHER	0	GTP_EFTU (PF00009) + GTP_EFTU_D2 (PF03144) + SelB-wing_2 (PF09106) + SelB-wing_3 (PF09107)	selenocysteine-specific elongation factor (K03833)	-	-
RS_GCF_001466665.1	d__Bacteria;p__Chloroflexota;c__Dehalococcoidia;o__Dehalococcoidales;f__Dehalococcoidaceae;g__Dehalogenimonas;s__Dehalogenimonas alkenigignens	NZ_KQ758903.1_492	NZ_KQ758903.1	450655..452046 (-1)	464	OTHER	0	Se-cys_synth_N (PF12390) + SelA (PF03841)	L-seryl-tRNA(Ser) seleniumtransferase [EC:2.9.1.1] (K01042)	-	-
RS_GCF_001466665.1	d__Bacteria;p__Chloroflexota;c__Dehalococcoidia;o__Dehalococcoidales;f__Dehalococcoidaceae;g__Dehalogenimonas;s__Dehalogenimonas alkenigignens	NZ_KQ758903.1_493	NZ_KQ758903.1	452056..452979 (-1)	308	OTHER	0	AIRS (PF00586) + AIRS_C (PF02769)	selenide, water dikinase [EC:2.7.9.3] (K01008)	-	-
RS_GCF_001466665.1	d__Bacteria;p__Chloroflexota;c__Dehalococcoidia;o__Dehalococcoidales;f__Dehalococcoidaceae;g__Dehalogenimonas;s__Dehalogenimonas alkenigignens	NZ_KQ758903.1_494	NZ_KQ758903.1	453610..454794 (-1)	395	LIPO(Sec/SPII)	0	Peripla_BP_6 (PF13458)	branched-chain amino acid transport system substrate-binding protein (K01999)	-	-
GB_GCA_007123885.1	d__Bacteria;p__Bacteroidota;c__Bacteroidia;o__Bacteroidales;f__PUMT01;g__PXAP01;s__PXAP01 sp007123885	SLGC01000069.1_1	SLGC01000069.1	2..742 (-1)	247	LIPO(Sec/SPII)	0	HEAT_2 (PF13646) + AhpC-TSA (PF00578)	bilin biosynthesis protein (K05384)	-	-
GB_GCA_007123885.1	d__Bacteria;p__Bacteroidota;c__Bacteroidia;o__Bacteroidales;f__PUMT01;g__PXAP01;s__PXAP01 sp007123885	SLGC01000069.1_2	SLGC01000069.1	756..902 (-1)	49	OTHER	1	Na	Na	-	-
GB_GCA_007123885.1	d__Bacteria;p__Bacteroidota;c__Bacteroidia;o__Bacteroidales;f__PUMT01;g__PXAP01;s__PXAP01 sp007123885	SLGC01000069.1_3	SLGC01000069.1	947..1525 (-1)	193	OTHER	0	TetR_N (PF00440) + TetR_C_13 (PF16925)	TetR/AcrR family transcriptional regulator, copper-responsive repressor (K22041)	-	-
GB_GCA_007123885.1	d__Bacteria;p__Bacteroidota;c__Bacteroidia;o__Bacteroidales;f__PUMT01;g__PXAP01;s__PXAP01 sp007123885	SLGC01000069.1_4	SLGC01000069.1	1559..2749 (-1)	397	SP(Sec/SPI)	7	FMN_bind (PF04205) + Fer4_5 (PF12801) + Fer4_5 (PF12801)	NosR/NirI family transcriptional regulator, putative reductive dehalogenation system regulator (K21559)	Fmn_Bind (pplA),Fer4_5 (PF12801)	Fer4_5,OrganohalideReductase
GB_GCA_007123885.1	d__Bacteria;p__Bacteroidota;c__Bacteroidia;o__Bacteroidales;f__PUMT01;g__PXAP01;s__PXAP01 sp007123885	SLGC01000069.1_5	SLGC01000069.1	2742..3050 (-1)	103	OTHER	3	Na	Na	-	-
GB_GCA_007123885.1	d__Bacteria;p__Bacteroidota;c__Bacteroidia;o__Bacteroidales;f__PUMT01;g__PXAP01;s__PXAP01 sp007123885	SLGC01000069.1_6	SLGC01000069.1	3063..4520 (-1)	486	TAT(Tat/SPI)	0	TAT_signal (PF10518) + Dehalogenase (PF13486) + Fer4_7 (PF12838)	3-chloro-4-hydroxyphenylacetate reductive dehalogenase [EC:3.8.1.-] (K21566)	PceA (PF13486)	OrganohalideReductase
GB_GCA_007123885.1	d__Bacteria;p__Bacteroidota;c__Bacteroidia;o__Bacteroidales;f__PUMT01;g__PXAP01;s__PXAP01 sp007123885	SLGC01000069.1_7	SLGC01000069.1	5114..5557 (1)	148	OTHER	4	DUF2938 (PF11158)	putative membrane protein (K08996)	-	-
GB_GCA_007123885.1	d__Bacteria;p__Bacteroidota;c__Bacteroidia;o__Bacteroidales;f__PUMT01;g__PXAP01;s__PXAP01 sp007123885	SLGC01000069.1_8	SLGC01000069.1	5832..6506 (-1)	225	LIPO(Sec/SPII)	0	Na	Na	-	-
GB_GCA_007123885.1	d__Bacteria;p__Bacteroidota;c__Bacteroidia;o__Bacteroidales;f__PUMT01;g__PXAP01;s__PXAP01 sp007123885	SLGC01000069.1_9	SLGC01000069.1	6799..7242 (-1)	148	SP(Sec/SPI)	0	Thioredoxin_7 (PF13899)	thiol:disulfide interchange protein DsbD [EC:1.8.1.8] (K04084)	K04084 (thiol:disulfide interchange protein DsbD [EC:1.8.1.8])	-
GB_GCA_007123885.1	d__Bacteria;p__Bacteroidota;c__Bacteroidia;o__Bacteroidales;f__PUMT01;g__PXAP01;s__PXAP01 sp007123885	SLGC01000069.1_10	SLGC01000069.1	7319..7474 (-1)	52	OTHER	0	Na	Na	-	-
GB_GCA_007123885.1	d__Bacteria;p__Bacteroidota;c__Bacteroidia;o__Bacteroidales;f__PUMT01;g__PXAP01;s__PXAP01 sp007123885	SLGC01000069.1_11	SLGC01000069.1	7870..9240 (-1)	457	OTHER	0	Pyr_redox_2 (PF07992) + Pyr_redox_dim (PF02852)	dihydrolipoamide dehydrogenase [EC:1.8.1.4] (K00382)	-	-
RS_GCF_900101345.1	d__Bacteria;p__Desulfobacterota;c__Desulfobacteria;o__Desulfobacterales;f__Desulfolunaceae;g__Desulfoluna;s__Desulfoluna spongiiphila	NZ_FMUX01000007.1_161	NZ_FMUX01000007.1	205641..206303 (-1)	221	OTHER	0	Nitroreductase (PF00881)	nitroreductase / dihydropteridine reductase [EC:1.-.-.- 1.5.1.34] (K10679)	-	-
RS_GCF_900101345.1	d__Bacteria;p__Desulfobacterota;c__Desulfobacteria;o__Desulfobacterales;f__Desulfolunaceae;g__Desulfoluna;s__Desulfoluna spongiiphila	NZ_FMUX01000007.1_162	NZ_FMUX01000007.1	206429..206755 (1)	109	OTHER	0	HxlR (PF01638)	streptomycin 3"-adenylyltransferase [EC:2.7.7.47] (K00984)	-	-
RS_GCF_900101345.1	d__Bacteria;p__Desulfobacterota;c__Desulfobacteria;o__Desulfobacterales;f__Desulfolunaceae;g__Desulfoluna;s__Desulfoluna spongiiphila	NZ_FMUX01000007.1_163	NZ_FMUX01000007.1	207490..208032 (1)	181	OTHER	4	DUF2975 (PF11188)	Na	-	-
RS_GCF_900101345.1	d__Bacteria;p__Desulfobacterota;c__Desulfobacteria;o__Desulfobacterales;f__Desulfolunaceae;g__Desulfoluna;s__Desulfoluna spongiiphila	NZ_FMUX01000007.1_164	NZ_FMUX01000007.1	208125..208334 (1)	70	OTHER	0	HTH_26 (PF13443)	putative transcriptional regulator (K07727)	-	-
RS_GCF_900101345.1	d__Bacteria;p__Desulfobacterota;c__Desulfobacteria;o__Desulfobacterales;f__Desulfolunaceae;g__Desulfoluna;s__Desulfoluna spongiiphila	NZ_FMUX01000007.1_165	NZ_FMUX01000007.1	208347..209780 (1)	478	OTHER	0	PAS_9 (PF13426) + Sigma54_activat (PF00158)	LytTR family transcriptional regulator, CO-responsive transcriptional regulator RcoM (K21696) + formate hydrogenlyase transcriptional activator (K15836)	-	-
RS_GCF_900101345.1	d__Bacteria;p__Desulfobacterota;c__Desulfobacteria;o__Desulfobacterales;f__Desulfolunaceae;g__Desulfoluna;s__Desulfoluna spongiiphila	NZ_FMUX01000007.1_166	NZ_FMUX01000007.1	210064..211353 (1)	430	TAT(Tat/SPI)	0	Dehalogenase (PF13486) + Fer4_16 (PF13484)	tetrachloroethene reductive dehalogenase [EC:1.21.99.5] (K21647) + tetrachloroethene reductive dehalogenase [EC:1.21.99.5] (K21647)	PceA (PF13486)	OrganohalideReductase
RS_GCF_900101345.1	d__Bacteria;p__Desulfobacterota;c__Desulfobacteria;o__Desulfobacterales;f__Desulfolunaceae;g__Desulfoluna;s__Desulfoluna spongiiphila	NZ_FMUX01000007.1_167	NZ_FMUX01000007.1	211375..211671 (1)	99	OTHER	3	Na	Na	-	-
RS_GCF_900101345.1	d__Bacteria;p__Desulfobacterota;c__Desulfobacteria;o__Desulfobacterales;f__Desulfolunaceae;g__Desulfoluna;s__Desulfoluna spongiiphila	NZ_FMUX01000007.1_168	NZ_FMUX01000007.1	211970..213145 (1)	392	SP(Sec/SPI)	5	FMN_bind (PF04205) + Fer4_5 (PF12801) + Fer4_5 (PF12801)	NosR/NirI family transcriptional regulator, putative reductive dehalogenation system regulator (K21559)	Fmn_Bind (pplA),Fer4_5 (PF12801)	Fer4_5,OrganohalideReductase
RS_GCF_900101345.1	d__Bacteria;p__Desulfobacterota;c__Desulfobacteria;o__Desulfobacterales;f__Desulfolunaceae;g__Desulfoluna;s__Desulfoluna spongiiphila	NZ_FMUX01000007.1_169	NZ_FMUX01000007.1	213126..213218 (1)	31	OTHER	1	Na	Na	-	-
RS_GCF_900101345.1	d__Bacteria;p__Desulfobacterota;c__Desulfobacteria;o__Desulfobacterales;f__Desulfolunaceae;g__Desulfoluna;s__Desulfoluna spongiiphila	NZ_FMUX01000007.1_170	NZ_FMUX01000007.1	214198..214935 (1)	246	OTHER	0	Na	Na	-	-
RS_GCF_900101345.1	d__Bacteria;p__Desulfobacterota;c__Desulfobacteria;o__Desulfobacterales;f__Desulfolunaceae;g__Desulfoluna;s__Desulfoluna spongiiphila	NZ_FMUX01000007.1_171	NZ_FMUX01000007.1	214995..216554 (1)	520	SP(Sec/SPI)	0	Asparaginase (PF00710) + Asparaginase_C (PF17763) + B_lectin (PF01453)	60kDa lysophospholipase [EC:3.1.1.5 3.1.1.47 3.5.1.1] (K13278)	-	-
RS_GCF_900101345.1	d__Bacteria;p__Desulfobacterota;c__Desulfobacteria;o__Desulfobacterales;f__Desulfolunaceae;g__Desulfoluna;s__Desulfoluna spongiiphila	NZ_FMUX01000007.1_172	NZ_FMUX01000007.1	216696..217571 (1)	292	OTHER	0	Na	Na	-	-
RS_GCF_900101345.1	d__Bacteria;p__Desulfobacterota;c__Desulfobacteria;o__Desulfobacterales;f__Desulfolunaceae;g__Desulfoluna;s__Desulfoluna spongiiphila	NZ_FMUX01000007.1_173	NZ_FMUX01000007.1	217585..218400 (1)	272	OTHER	0	N_Asn_amidohyd (PF14736) + N_Asn_amidohyd (PF14736)	protein N-terminal asparagine amidohydrolase [EC:3.5.1.121] (K14662) + protein N-terminal asparagine amidohydrolase [EC:3.5.1.121] (K14662)	-	-
RS_GCF_900101345.1	d__Bacteria;p__Desulfobacterota;c__Desulfobacteria;o__Desulfobacterales;f__Desulfolunaceae;g__Desulfoluna;s__Desulfoluna spongiiphila	NZ_FMUX01000016.1_27	NZ_FMUX01000016.1	39902..40774 (-1)	291	OTHER	0	CoA_binding (PF02629) + Ligase_CoA (PF00549)	succinyl-CoA synthetase alpha subunit [EC:6.2.1.5] (K01902)	-	-
RS_GCF_900101345.1	d__Bacteria;p__Desulfobacterota;c__Desulfobacteria;o__Desulfobacterales;f__Desulfolunaceae;g__Desulfoluna;s__Desulfoluna spongiiphila	NZ_FMUX01000016.1_28	NZ_FMUX01000016.1	40803..41963 (-1)	387	OTHER	0	ATP-grasp_2 (PF08442) + Ligase_CoA (PF00549)	succinyl-CoA synthetase beta subunit [EC:6.2.1.5] (K01903)	-	-
RS_GCF_900101345.1	d__Bacteria;p__Desulfobacterota;c__Desulfobacteria;o__Desulfobacterales;f__Desulfolunaceae;g__Desulfoluna;s__Desulfoluna spongiiphila	NZ_FMUX01000016.1_29	NZ_FMUX01000016.1	41960..42679 (-1)	240	OTHER	0	TetR_N (PF00440) + TetR_C_24 (PF17932)	TetR/AcrR family transcriptional regulator, cholesterol catabolism regulator (K22108)	-	-
RS_GCF_900101345.1	d__Bacteria;p__Desulfobacterota;c__Desulfobacteria;o__Desulfobacterales;f__Desulfolunaceae;g__Desulfoluna;s__Desulfoluna spongiiphila	NZ_FMUX01000016.1_30	NZ_FMUX01000016.1	42969..44627 (-1)	553	OTHER	0	Sigma54_activat (PF00158) + HTH_8 (PF02954)	formate hydrogenlyase transcriptional activator (K15836)	-	-
RS_GCF_900101345.1	d__Bacteria;p__Desulfobacterota;c__Desulfobacteria;o__Desulfobacterales;f__Desulfolunaceae;g__Desulfoluna;s__Desulfoluna spongiiphila	NZ_FMUX01000016.1_31	NZ_FMUX01000016.1	44834..45799 (1)	322	OTHER	0	TPR_2 (PF07719) + TPR_16 (PF13432) + TPR_2 (PF07719) + TPR_12 (PF13424)	protein O-mannosyl-transferase [EC:2.4.1.-] (K23424)	-	-
RS_GCF_900101345.1	d__Bacteria;p__Desulfobacterota;c__Desulfobacteria;o__Desulfobacterales;f__Desulfolunaceae;g__Desulfoluna;s__Desulfoluna spongiiphila	NZ_FMUX01000016.1_32	NZ_FMUX01000016.1	45789..47471 (1)	561	OTHER	0	TAT_signal (PF10518) + Dehalogenase (PF13486) + Fer4_7 (PF12838)	3-chloro-4-hydroxyphenylacetate reductive dehalogenase [EC:3.8.1.-] (K21566)	PceA (PF13486)	OrganohalideReductase
RS_GCF_900101345.1	d__Bacteria;p__Desulfobacterota;c__Desulfobacteria;o__Desulfobacterales;f__Desulfolunaceae;g__Desulfoluna;s__Desulfoluna spongiiphila	NZ_FMUX01000016.1_33	NZ_FMUX01000016.1	47533..47835 (1)	101	OTHER	3	Na	Na	-	-
RS_GCF_900101345.1	d__Bacteria;p__Desulfobacterota;c__Desulfobacteria;o__Desulfobacterales;f__Desulfolunaceae;g__Desulfoluna;s__Desulfoluna spongiiphila	NZ_FMUX01000016.1_34	NZ_FMUX01000016.1	47849..49021 (1)	391	SP(Sec/SPI)	6	FMN_bind (PF04205) + Fer4_5 (PF12801) + Fer4_5 (PF12801)	NosR/NirI family transcriptional regulator, putative reductive dehalogenation system regulator (K21559)	Fmn_Bind (pplA),Fer4_5 (PF12801)	Fer4_5,OrganohalideReductase
RS_GCF_900101345.1	d__Bacteria;p__Desulfobacterota;c__Desulfobacteria;o__Desulfobacterales;f__Desulfolunaceae;g__Desulfoluna;s__Desulfoluna spongiiphila	NZ_FMUX01000016.1_35	NZ_FMUX01000016.1	49018..49236 (1)	73	SP(Sec/SPI)	0	Na	Na	-	-
RS_GCF_900101345.1	d__Bacteria;p__Desulfobacterota;c__Desulfobacteria;o__Desulfobacterales;f__Desulfolunaceae;g__Desulfoluna;s__Desulfoluna spongiiphila	NZ_FMUX01000016.1_36	NZ_FMUX01000016.1	49284..49604 (1)	107	OTHER	3	DoxX_2 (PF13564)	putative oxidoreductase (K15977)	-	-
RS_GCF_900101345.1	d__Bacteria;p__Desulfobacterota;c__Desulfobacteria;o__Desulfobacterales;f__Desulfolunaceae;g__Desulfoluna;s__Desulfoluna spongiiphila	NZ_FMUX01000016.1_37	NZ_FMUX01000016.1	49988..50857 (1)	290	OTHER	10	EamA (PF00892) + EamA (PF00892)	drug/metabolite transporter, DME family (K03298)	-	-
RS_GCF_900101345.1	d__Bacteria;p__Desulfobacterota;c__Desulfobacteria;o__Desulfobacterales;f__Desulfolunaceae;g__Desulfoluna;s__Desulfoluna spongiiphila	NZ_FMUX01000016.1_38	NZ_FMUX01000016.1	51357..51971 (-1)	205	OTHER	0	FMN_red (PF03358)	2-amino-4-deoxychorismate dehydrogenase [EC:1.3.99.24] (K20156)	-	-
RS_GCF_900101345.1	d__Bacteria;p__Desulfobacterota;c__Desulfobacteria;o__Desulfobacterales;f__Desulfolunaceae;g__Desulfoluna;s__Desulfoluna spongiiphila	NZ_FMUX01000016.1_39	NZ_FMUX01000016.1	52169..52582 (1)	138	OTHER	0	HxlR (PF01638)	streptomycin 3"-adenylyltransferase [EC:2.7.7.47] (K00984)	-	-
GB_GCA_007130125.1	d__Bacteria;p__Bacteroidota;c__Bacteroidia;o__Bacteroidales;f__UBA7960;g__PUKZ01;s__PUKZ01 sp007130125	SLSZ01000163.1_1	SLSZ01000163.1	2..238 (-1)	79	OTHER	0	Rhodanese (PF00581)	molybdopterin synthase sulfurtransferase [EC:2.8.1.11] (K21028)	-	-
GB_GCA_007130125.1	d__Bacteria;p__Bacteroidota;c__Bacteroidia;o__Bacteroidales;f__UBA7960;g__PUKZ01;s__PUKZ01 sp007130125	SLSZ01000163.1_2	SLSZ01000163.1	302..736 (-1)	145	OTHER	0	MarR_2 (PF12802)	MarR family transcriptional regulator, transcriptional regulator for hemolysin (K06075)	-	-
GB_GCA_007130125.1	d__Bacteria;p__Bacteroidota;c__Bacteroidia;o__Bacteroidales;f__UBA7960;g__PUKZ01;s__PUKZ01 sp007130125	SLSZ01000163.1_3	SLSZ01000163.1	876..2333 (1)	486	TAT(Tat/SPI)	1	Dehalogenase (PF13486) + Fer4_7 (PF12838)	3-chloro-4-hydroxyphenylacetate reductive dehalogenase [EC:3.8.1.-] (K21566)	PceA (PF13486)	OrganohalideReductase
GB_GCA_007130125.1	d__Bacteria;p__Bacteroidota;c__Bacteroidia;o__Bacteroidales;f__UBA7960;g__PUKZ01;s__PUKZ01 sp007130125	SLSZ01000163.1_4	SLSZ01000163.1	2354..2644 (1)	97	OTHER	3	SfLAP (PF11139)	Na	-	-
GB_GCA_007130125.1	d__Bacteria;p__Bacteroidota;c__Bacteroidia;o__Bacteroidales;f__UBA7960;g__PUKZ01;s__PUKZ01 sp007130125	SLSZ01000163.1_5	SLSZ01000163.1	2659..3243 (1)	195	SP(Sec/SPI)	2	FMN_bind (PF04205)	Na+-translocating ferredoxin:NAD+ oxidoreductase subunit G (K03612)	Fmn_Bind (pplA)	OrganohalideReductase
GB_GCA_007130125.1	d__Bacteria;p__Bacteroidota;c__Bacteroidia;o__Bacteroidales;f__UBA7960;g__PUKZ01;s__PUKZ01 sp007130125	SLSZ01000163.1_6	SLSZ01000163.1	3312..3821 (-1)	170	SP(Sec/SPI)	1	Metal_resist (PF13801)	zinc resistance-associated protein (K07803)	-	-
GB_GCA_007130125.1	d__Bacteria;p__Bacteroidota;c__Bacteroidia;o__Bacteroidales;f__UBA7960;g__PUKZ01;s__PUKZ01 sp007130125	SLSZ01000163.1_7	SLSZ01000163.1	3993..4400 (-1)	136	OTHER	0	Rrf2 (PF02082)	Rrf2 family transcriptional regulator, nitric oxide-sensitive transcriptional repressor (K13771)	-	-
GB_GCA_007130125.1	d__Bacteria;p__Bacteroidota;c__Bacteroidia;o__Bacteroidales;f__UBA7960;g__PUKZ01;s__PUKZ01 sp007130125	SLSZ01000163.1_8	SLSZ01000163.1	4596..5639 (1)	348	OTHER	0	dCMP_cyt_deam_1 (PF00383) + RibD_C (PF01872)	diaminohydroxyphosphoribosylaminopyrimidine deaminase / 5-amino-6-(5-phosphoribosylamino)uracil reductase [EC:3.5.4.26 1.1.1.193] (K11752)	-	-
GB_GCA_007130125.1	d__Bacteria;p__Bacteroidota;c__Bacteroidia;o__Bacteroidales;f__UBA7960;g__PUKZ01;s__PUKZ01 sp007130125	SLSZ01000163.1_9	SLSZ01000163.1	5664..6272 (1)	203	OTHER	0	UPF0029 (PF01205)	Na	-	-
GB_GCA_007130125.1	d__Bacteria;p__Bacteroidota;c__Bacteroidia;o__Bacteroidales;f__UBA7960;g__PUKZ01;s__PUKZ01 sp007130125	SLSZ01000163.1_10	SLSZ01000163.1	6495..7265 (1)	257	LIPO(Sec/SPII)	0	5_nucleotid_C (PF02872)	5'-nucleotidase / UDP-sugar diphosphatase [EC:3.1.3.5 3.6.1.45] (K11751)	-	-
RS_GCF_000827885.1	d__Bacteria;p__Proteobacteria;c__Gammaproteobacteria;o__Enterobacterales;f__Vibrionaceae;g__Vibrio;s__Vibrio renipiscarius	NZ_JTKH01000024.1_715	NZ_JTKH01000024.1	795248..796789 (-1)	514	OTHER	14	MFS_1 (PF07690)	MFS transporter, DHA2 family, multidrug resistance protein (K03446)	-	-
RS_GCF_000827885.1	d__Bacteria;p__Proteobacteria;c__Gammaproteobacteria;o__Enterobacterales;f__Vibrionaceae;g__Vibrio;s__Vibrio renipiscarius	NZ_JTKH01000024.1_716	NZ_JTKH01000024.1	796791..797900 (-1)	370	OTHER	1	Biotin_lipoyl_2 (PF13533) + HlyD_3 (PF13437)	membrane fusion protein, multidrug efflux system (K03543)	-	-
RS_GCF_000827885.1	d__Bacteria;p__Proteobacteria;c__Gammaproteobacteria;o__Enterobacterales;f__Vibrionaceae;g__Vibrio;s__Vibrio renipiscarius	NZ_JTKH01000024.1_717	NZ_JTKH01000024.1	798102..798269 (1)	56	OTHER	1	Na	Na	-	-
RS_GCF_000827885.1	d__Bacteria;p__Proteobacteria;c__Gammaproteobacteria;o__Enterobacterales;f__Vibrionaceae;g__Vibrio;s__Vibrio renipiscarius	NZ_JTKH01000024.1_718	NZ_JTKH01000024.1	798217..799125 (-1)	303	OTHER	0	AraC_binding (PF02311) + HTH_18 (PF12833)	AraC family transcriptional regulator, transcriptional activator of pobA (K18954)	-	-
RS_GCF_000827885.1	d__Bacteria;p__Proteobacteria;c__Gammaproteobacteria;o__Enterobacterales;f__Vibrionaceae;g__Vibrio;s__Vibrio renipiscarius	NZ_JTKH01000024.1_719	NZ_JTKH01000024.1	799198..799416 (-1)	73	SP(Sec/SPI)	1	Na	Na	-	-
RS_GCF_000827885.1	d__Bacteria;p__Proteobacteria;c__Gammaproteobacteria;o__Enterobacterales;f__Vibrionaceae;g__Vibrio;s__Vibrio renipiscarius	NZ_JTKH01000024.1_720	NZ_JTKH01000024.1	799419..800705 (-1)	429	SP(Sec/SPI)	6	FMN_bind (PF04205) + Fer4_5 (PF12801) + Fer4_5 (PF12801)	NosR/NirI family transcriptional regulator, putative reductive dehalogenation system regulator (K21559)	Fmn_Bind (pplA),Fer4_5 (PF12801)	Fer4_5,OrganohalideReductase
RS_GCF_000827885.1	d__Bacteria;p__Proteobacteria;c__Gammaproteobacteria;o__Enterobacterales;f__Vibrionaceae;g__Vibrio;s__Vibrio renipiscarius	NZ_JTKH01000024.1_721	NZ_JTKH01000024.1	800782..801093 (-1)	104	OTHER	3	Na	Na	-	-
RS_GCF_000827885.1	d__Bacteria;p__Proteobacteria;c__Gammaproteobacteria;o__Enterobacterales;f__Vibrionaceae;g__Vibrio;s__Vibrio renipiscarius	NZ_JTKH01000024.1_722	NZ_JTKH01000024.1	801093..802607 (-1)	505	TAT(Tat/SPI)	1	TAT_signal (PF10518) + Dehalogenase (PF13486) + Fer4_7 (PF12838)	tetrachloroethene reductive dehalogenase [EC:1.21.99.5] (K21647)	PceA (PF13486)	OrganohalideReductase
RS_GCF_000827885.1	d__Bacteria;p__Proteobacteria;c__Gammaproteobacteria;o__Enterobacterales;f__Vibrionaceae;g__Vibrio;s__Vibrio renipiscarius	NZ_JTKH01000024.1_723	NZ_JTKH01000024.1	802627..803733 (-1)	369	OTHER	0	TPR_8 (PF13181) + TPR_2 (PF07719) + TPR_10 (PF13374) + ANAPC3 (PF12895) + BTAD (PF03704)	protein O-GlcNAc transferase [EC:2.4.1.255] (K09667)	-	-
RS_GCF_000827885.1	d__Bacteria;p__Proteobacteria;c__Gammaproteobacteria;o__Enterobacterales;f__Vibrionaceae;g__Vibrio;s__Vibrio renipiscarius	NZ_JTKH01000024.1_724	NZ_JTKH01000024.1	803938..804774 (-1)	279	OTHER	0	AraC_binding (PF02311) + HTH_18 (PF12833)	AraC family transcriptional regulator, chemosensory pili system protein ChpD (K06599)	-	-
RS_GCF_000827885.1	d__Bacteria;p__Proteobacteria;c__Gammaproteobacteria;o__Enterobacterales;f__Vibrionaceae;g__Vibrio;s__Vibrio renipiscarius	NZ_JTKH01000024.1_725	NZ_JTKH01000024.1	804810..805403 (-1)	198	OTHER	6	LysE (PF01810)	cysteine/O-acetylserine efflux protein (K11249)	-	-
RS_GCF_000827885.1	d__Bacteria;p__Proteobacteria;c__Gammaproteobacteria;o__Enterobacterales;f__Vibrionaceae;g__Vibrio;s__Vibrio renipiscarius	NZ_JTKH01000024.1_726	NZ_JTKH01000024.1	805751..807331 (1)	527	OTHER	0	ABC_tran (PF00005) + ABC_tran_Xtn (PF12848) + ABC_tran (PF00005)	ATP-binding cassette, subfamily F, member 3 (K06158)	-	-
RS_GCF_000827885.1	d__Bacteria;p__Proteobacteria;c__Gammaproteobacteria;o__Enterobacterales;f__Vibrionaceae;g__Vibrio;s__Vibrio renipiscarius	NZ_JTKH01000024.1_727	NZ_JTKH01000024.1	807427..807867 (1)	147	OTHER	0	VF530 (PF09905)	Na	-	-

## Sheet: extracellular electron transfer
genome	lineage	orf	scaffold	coordinate	length	signalp	tmhmm	pfam	kegg	key genes	flavinylated system
RS_GCF_003641185.1	d__Bacteria;p__Firmicutes;c__Bacilli;o__Lactobacillales;f__Lactobacillaceae;g__Lactiplantibacillus;s__Lactiplantibacillus pentosus	NZ_CP032757.1_978	NZ_CP032757.1	1073809..1074753 (1)	315	OTHER	0	RNA_pol_A_bac (PF01000) + RNA_pol_A_CTD (PF03118)	DNA-directed RNA polymerase subunit alpha [EC:2.7.7.6] (K03040)	-	-
RS_GCF_003641185.1	d__Bacteria;p__Firmicutes;c__Bacilli;o__Lactobacillales;f__Lactobacillaceae;g__Lactiplantibacillus;s__Lactiplantibacillus pentosus	NZ_CP032757.1_979	NZ_CP032757.1	1074775..1075158 (1)	128	OTHER	0	Ribosomal_L17 (PF01196)	large subunit ribosomal protein L17 (K02879)	-	-
RS_GCF_003641185.1	d__Bacteria;p__Firmicutes;c__Bacilli;o__Lactobacillales;f__Lactobacillaceae;g__Lactiplantibacillus;s__Lactiplantibacillus pentosus	NZ_CP032757.1_980	NZ_CP032757.1	1075655..1076647 (-1)	331	OTHER	0	polyprenyl_synt (PF00348)	octaprenyl-diphosphate synthase [EC:2.5.1.90] (K02523)	-	-
RS_GCF_003641185.1	d__Bacteria;p__Firmicutes;c__Bacilli;o__Lactobacillales;f__Lactobacillaceae;g__Lactiplantibacillus;s__Lactiplantibacillus pentosus	NZ_CP032757.1_981	NZ_CP032757.1	1076654..1077223 (-1)	190	OTHER	5	Hpre_diP_synt_I (PF07456)	heptaprenyl diphosphate synthase [EC:2.5.1.30] (K00805)	-	-
RS_GCF_003641185.1	d__Bacteria;p__Firmicutes;c__Bacilli;o__Lactobacillales;f__Lactobacillaceae;g__Lactiplantibacillus;s__Lactiplantibacillus pentosus	NZ_CP032757.1_982	NZ_CP032757.1	1077227..1077721 (-1)	165	OTHER	1	NusG_II (PF07009)	Na	-	-
RS_GCF_003641185.1	d__Bacteria;p__Firmicutes;c__Bacilli;o__Lactobacillales;f__Lactobacillaceae;g__Lactiplantibacillus;s__Lactiplantibacillus pentosus	NZ_CP032757.1_983	NZ_CP032757.1	1077815..1079725 (-1)	637	OTHER	3	Pyr_redox_2 (PF07992) + DoxD (PF04173)	NADH dehydrogenase [EC:1.6.99.3] (K03885)	K03885 (NADH dehydrogenase [EC:1.6.99.3])	EET
RS_GCF_003641185.1	d__Bacteria;p__Firmicutes;c__Bacilli;o__Lactobacillales;f__Lactobacillaceae;g__Lactiplantibacillus;s__Lactiplantibacillus pentosus	NZ_CP032757.1_984	NZ_CP032757.1	1080010..1080933 (1)	308	LIPO(Sec/SPII)	0	FMN_bind (PF04205) + FMN_bind (PF04205)	sex pheromone cAD1 (K20379)	Fmn_Bind (pplA)	EET
RS_GCF_003641185.1	d__Bacteria;p__Firmicutes;c__Bacilli;o__Lactobacillales;f__Lactobacillaceae;g__Lactiplantibacillus;s__Lactiplantibacillus pentosus	NZ_CP032757.1_985	NZ_CP032757.1	1081173..1082285 (1)	371	LIPO(Sec/SPII)	0	ApbE (PF02424)	FAD:protein FMN transferase [EC:2.7.1.180] (K03734)	ApbE (fmnB)	EET
RS_GCF_003641185.1	d__Bacteria;p__Firmicutes;c__Bacilli;o__Lactobacillales;f__Lactobacillaceae;g__Lactiplantibacillus;s__Lactiplantibacillus pentosus	NZ_CP032757.1_986	NZ_CP032757.1	1082369..1083211 (1)	281	OTHER	0	ABC_tran (PF00005)	energy-coupling factor transport system ATP-binding protein [EC:3.6.3.-] (K16786)	-	-
RS_GCF_003641185.1	d__Bacteria;p__Firmicutes;c__Bacilli;o__Lactobacillales;f__Lactobacillaceae;g__Lactiplantibacillus;s__Lactiplantibacillus pentosus	NZ_CP032757.1_987	NZ_CP032757.1	1083187..1084077 (1)	297	OTHER	0	ABC_tran (PF00005) + ABC_ATPase (PF09818)	energy-coupling factor transport system ATP-binding protein [EC:3.6.3.-] (K16787)	-	-
RS_GCF_003641185.1	d__Bacteria;p__Firmicutes;c__Bacilli;o__Lactobacillales;f__Lactobacillaceae;g__Lactiplantibacillus;s__Lactiplantibacillus pentosus	NZ_CP032757.1_988	NZ_CP032757.1	1084067..1084867 (1)	267	OTHER	5	CbiQ (PF02361)	energy-coupling factor transport system permease protein (K16785)	-	-
RS_GCF_003641185.1	d__Bacteria;p__Firmicutes;c__Bacilli;o__Lactobacillales;f__Lactobacillaceae;g__Lactiplantibacillus;s__Lactiplantibacillus pentosus	NZ_CP032757.1_989	NZ_CP032757.1	1084934..1085722 (1)	263	OTHER	0	PseudoU_synth_1 (PF01416) + PseudoU_synth_1 (PF01416)	tRNA pseudouridine38-40 synthase [EC:5.4.99.12] (K06173)	-	-
RS_GCF_003641185.1	d__Bacteria;p__Firmicutes;c__Bacilli;o__Lactobacillales;f__Lactobacillaceae;g__Lactiplantibacillus;s__Lactiplantibacillus pentosus	NZ_CP032757.1_990	NZ_CP032757.1	1085831..1086274 (1)	148	OTHER	0	Ribosomal_L13 (PF00572)	large subunit ribosomal protein L13 (K02871)	-	-
RS_GCF_000378205.1	d__Bacteria;p__Spirochaetota;c__Spirochaetia;o__Spirochaetales;f__Sediminispirochaetaceae;g__Sediminispirochaeta;s__Sediminispirochaeta bajacaliforniensis	NZ_KB899413.1_97	NZ_KB899413.1	110025..111701 (-1)	559	OTHER	0	TPP_enzyme_N (PF02776) + TPP_enzyme_M (PF00205) + TPP_enzyme_C (PF02775)	acetolactate synthase I/II/III large subunit [EC:2.2.1.6] (K01652)	-	-
RS_GCF_000378205.1	d__Bacteria;p__Spirochaetota;c__Spirochaetia;o__Spirochaetales;f__Sediminispirochaetaceae;g__Sediminispirochaeta;s__Sediminispirochaeta bajacaliforniensis	NZ_KB899413.1_98	NZ_KB899413.1	111837..112001 (-1)	55	OTHER	1	Na	Na	-	-
RS_GCF_000378205.1	d__Bacteria;p__Spirochaetota;c__Spirochaetia;o__Spirochaetales;f__Sediminispirochaetaceae;g__Sediminispirochaeta;s__Sediminispirochaeta bajacaliforniensis	NZ_KB899413.1_99	NZ_KB899413.1	112062..112679 (-1)	206	OTHER	4	Na	Na	-	-
RS_GCF_000378205.1	d__Bacteria;p__Spirochaetota;c__Spirochaetia;o__Spirochaetales;f__Sediminispirochaetaceae;g__Sediminispirochaeta;s__Sediminispirochaeta bajacaliforniensis	NZ_KB899413.1_100	NZ_KB899413.1	112683..113195 (-1)	171	OTHER	5	Hpre_diP_synt_I (PF07456)	heptaprenyl diphosphate synthase [EC:2.5.1.30] (K00805)	-	-
RS_GCF_000378205.1	d__Bacteria;p__Spirochaetota;c__Spirochaetia;o__Spirochaetales;f__Sediminispirochaetaceae;g__Sediminispirochaeta;s__Sediminispirochaeta bajacaliforniensis	NZ_KB899413.1_101	NZ_KB899413.1	113185..113463 (-1)	93	OTHER	0	Na	Na	-	-
RS_GCF_000378205.1	d__Bacteria;p__Spirochaetota;c__Spirochaetia;o__Spirochaetales;f__Sediminispirochaetaceae;g__Sediminispirochaeta;s__Sediminispirochaeta bajacaliforniensis	NZ_KB899413.1_102	NZ_KB899413.1	113460..114500 (-1)	347	LIPO(Sec/SPII)	0	ApbE (PF02424)	FAD:protein FMN transferase [EC:2.7.1.180] (K03734)	ApbE (fmnB)	EET
RS_GCF_000378205.1	d__Bacteria;p__Spirochaetota;c__Spirochaetia;o__Spirochaetales;f__Sediminispirochaetaceae;g__Sediminispirochaeta;s__Sediminispirochaeta bajacaliforniensis	NZ_KB899413.1_103	NZ_KB899413.1	114668..116752 (1)	695	OTHER	3	Pyr_redox_2 (PF07992) + VKG_Carbox (PF05090) + DoxD (PF04173)	NADH dehydrogenase [EC:1.6.99.3] (K03885)	K03885 (NADH dehydrogenase [EC:1.6.99.3])	EET
RS_GCF_000378205.1	d__Bacteria;p__Spirochaetota;c__Spirochaetia;o__Spirochaetales;f__Sediminispirochaetaceae;g__Sediminispirochaeta;s__Sediminispirochaeta bajacaliforniensis	NZ_KB899413.1_104	NZ_KB899413.1	116753..117721 (1)	323	OTHER	0	polyprenyl_synt (PF00348)	octaprenyl-diphosphate synthase [EC:2.5.1.90] (K02523)	-	-
RS_GCF_000378205.1	d__Bacteria;p__Spirochaetota;c__Spirochaetia;o__Spirochaetales;f__Sediminispirochaetaceae;g__Sediminispirochaeta;s__Sediminispirochaeta bajacaliforniensis	NZ_KB899413.1_105	NZ_KB899413.1	117718..119925 (-1)	736	OTHER	2	HAMP (PF00672) + MCPsignal (PF00015)	methyl-accepting chemotaxis protein (K03406)	-	-
RS_GCF_000378205.1	d__Bacteria;p__Spirochaetota;c__Spirochaetia;o__Spirochaetales;f__Sediminispirochaetaceae;g__Sediminispirochaeta;s__Sediminispirochaeta bajacaliforniensis	NZ_KB899413.1_106	NZ_KB899413.1	119955..120320 (1)	122	OTHER	0	Cupin_2 (PF07883)	putative monooxygenase (K14673)	-	-
RS_GCF_000378205.1	d__Bacteria;p__Spirochaetota;c__Spirochaetia;o__Spirochaetales;f__Sediminispirochaetaceae;g__Sediminispirochaeta;s__Sediminispirochaeta bajacaliforniensis	NZ_KB899413.1_107	NZ_KB899413.1	120283..121215 (-1)	311	OTHER	0	PfkB (PF00294)	fructokinase [EC:2.7.1.4] (K00847)	-	-
RS_GCF_000378205.1	d__Bacteria;p__Spirochaetota;c__Spirochaetia;o__Spirochaetales;f__Sediminispirochaetaceae;g__Sediminispirochaeta;s__Sediminispirochaeta bajacaliforniensis	NZ_KB899413.1_108	NZ_KB899413.1	121218..122903 (-1)	562	OTHER	0	ABC_tran (PF00005) + ABC_tran_Xtn (PF12848) + ABC_tran (PF00005)	energy-dependent translational throttle protein EttA (K06020)	-	-
GB_GCA_002298125.1	d__Bacteria;p__Firmicutes_A;c__Clostridia;o__Clostridiales;f__Clostridiaceae;g__UBA701;s__UBA701 sp002298125	DBMJ01000022.1_57	DBMJ01000022.1	62695..63453 (-1)	253	OTHER	0	ABC_tran (PF00005)	NitT/TauT family transport system ATP-binding protein (K02049)	-	-
GB_GCA_002298125.1	d__Bacteria;p__Firmicutes_A;c__Clostridia;o__Clostridiales;f__Clostridiaceae;g__UBA701;s__UBA701 sp002298125	DBMJ01000022.1_58	DBMJ01000022.1	63546..64508 (-1)	321	LIPO(Sec/SPII)	0	NMT1_2 (PF13379)	NitT/TauT family transport system substrate-binding protein (K02051)	-	-
GB_GCA_002298125.1	d__Bacteria;p__Firmicutes_A;c__Clostridia;o__Clostridiales;f__Clostridiaceae;g__UBA701;s__UBA701 sp002298125	DBMJ01000022.1_59	DBMJ01000022.1	64462..65055 (-1)	198	OTHER	0	Flavoprotein (PF02441)	flavin prenyltransferase [EC:2.5.1.129] (K03186)	-	-
GB_GCA_002298125.1	d__Bacteria;p__Firmicutes_A;c__Clostridia;o__Clostridiales;f__Clostridiaceae;g__UBA701;s__UBA701 sp002298125	DBMJ01000022.1_60	DBMJ01000022.1	65060..65920 (-1)	287	OTHER	9	UbiA (PF01040)	4-hydroxybenzoate polyprenyltransferase [EC:2.5.1.39] (K03179)	-	-
GB_GCA_002298125.1	d__Bacteria;p__Firmicutes_A;c__Clostridia;o__Clostridiales;f__Clostridiaceae;g__UBA701;s__UBA701 sp002298125	DBMJ01000022.1_61	DBMJ01000022.1	65907..67352 (-1)	482	OTHER	0	UbiD (PF01977)	4-hydroxy-3-polyprenylbenzoate decarboxylase [EC:4.1.1.98] (K03182)	-	-
GB_GCA_002298125.1	d__Bacteria;p__Firmicutes_A;c__Clostridia;o__Clostridiales;f__Clostridiaceae;g__UBA701;s__UBA701 sp002298125	DBMJ01000022.1_62	DBMJ01000022.1	67373..68428 (-1)	352	LIPO(Sec/SPII)	1	ApbE (PF02424)	FAD:protein FMN transferase [EC:2.7.1.180] (K03734)	ApbE (fmnB)	EET
GB_GCA_002298125.1	d__Bacteria;p__Firmicutes_A;c__Clostridia;o__Clostridiales;f__Clostridiaceae;g__UBA701;s__UBA701 sp002298125	DBMJ01000022.1_63	DBMJ01000022.1	68623..69393 (-1)	257	LIPO(Sec/SPII)	0	FMN_bind (PF04205) + FMN_bind (PF04205)	sex pheromone cAD1 (K20379)	Fmn_Bind (pplA)	EET
GB_GCA_002298125.1	d__Bacteria;p__Firmicutes_A;c__Clostridia;o__Clostridiales;f__Clostridiaceae;g__UBA701;s__UBA701 sp002298125	DBMJ01000022.1_64	DBMJ01000022.1	69616..71478 (1)	621	OTHER	5	Pyr_redox_2 (PF07992)	NADH dehydrogenase [EC:1.6.99.3] (K03885)	K03885 (NADH dehydrogenase [EC:1.6.99.3])	EET
GB_GCA_002298125.1	d__Bacteria;p__Firmicutes_A;c__Clostridia;o__Clostridiales;f__Clostridiaceae;g__UBA701;s__UBA701 sp002298125	DBMJ01000022.1_65	DBMJ01000022.1	71564..71962 (1)	133	OTHER	1	NusG_II (PF07009)	Na	-	-
GB_GCA_002298125.1	d__Bacteria;p__Firmicutes_A;c__Clostridia;o__Clostridiales;f__Clostridiaceae;g__UBA701;s__UBA701 sp002298125	DBMJ01000022.1_66	DBMJ01000022.1	71973..72497 (1)	175	OTHER	5	Hpre_diP_synt_I (PF07456)	heptaprenyl diphosphate synthase [EC:2.5.1.30] (K00805)	-	-
GB_GCA_002298125.1	d__Bacteria;p__Firmicutes_A;c__Clostridia;o__Clostridiales;f__Clostridiaceae;g__UBA701;s__UBA701 sp002298125	DBMJ01000022.1_67	DBMJ01000022.1	72509..73474 (1)	322	OTHER	0	polyprenyl_synt (PF00348)	octaprenyl-diphosphate synthase [EC:2.5.1.90] (K02523)	-	-
GB_GCA_002298125.1	d__Bacteria;p__Firmicutes_A;c__Clostridia;o__Clostridiales;f__Clostridiaceae;g__UBA701;s__UBA701 sp002298125	DBMJ01000022.1_68	DBMJ01000022.1	73511..73975 (-1)	155	OTHER	0	ABC_tran (PF00005)	ABC-2 type transport system ATP-binding protein (K01990)	-	-
GB_GCA_002298125.1	d__Bacteria;p__Firmicutes_A;c__Clostridia;o__Clostridiales;f__Clostridiaceae;g__UBA701;s__UBA701 sp002298125	DBMJ01000022.1_69	DBMJ01000022.1	74009..74161 (-1)	51	OTHER	0	ABC_tran (PF00005)	ABC-2 type transport system ATP-binding protein (K01990)	-	-
GB_GCA_900549765.1	d__Bacteria;p__Firmicutes_A;c__Clostridia;o__Lachnospirales;f__Cellulosilyticaceae;g__Niameybacter;s__Niameybacter sp900549765	URPP01000020.1_22	URPP01000020.1	24935..26914 (1)	660	OTHER	0	Transketolase_N (PF00456) + Transket_pyr (PF02779) + Transketolase_C (PF02780)	transketolase [EC:2.2.1.1] (K00615)	-	-
GB_GCA_900549765.1	d__Bacteria;p__Firmicutes_A;c__Clostridia;o__Lachnospirales;f__Cellulosilyticaceae;g__Niameybacter;s__Niameybacter sp900549765	URPP01000020.1_23	URPP01000020.1	27601..28371 (1)	257	LIPO(Sec/SPII)	0	SBP_bac_3 (PF00497)	arginine/lysine/histidine transporter system substrate-binding protein (K23059)	-	-
GB_GCA_900549765.1	d__Bacteria;p__Firmicutes_A;c__Clostridia;o__Lachnospirales;f__Cellulosilyticaceae;g__Niameybacter;s__Niameybacter sp900549765	URPP01000020.1_24	URPP01000020.1	28452..29156 (1)	235	OTHER	4	BPD_transp_1 (PF00528)	arginine/lysine/histidine transport system permease protein (K17077)	-	-
GB_GCA_900549765.1	d__Bacteria;p__Firmicutes_A;c__Clostridia;o__Lachnospirales;f__Cellulosilyticaceae;g__Niameybacter;s__Niameybacter sp900549765	URPP01000020.1_25	URPP01000020.1	29207..29929 (1)	241	OTHER	0	ABC_tran (PF00005)	polar amino acid transport system ATP-binding protein [EC:7.4.2.1] (K02028)	-	-
GB_GCA_900549765.1	d__Bacteria;p__Firmicutes_A;c__Clostridia;o__Lachnospirales;f__Cellulosilyticaceae;g__Niameybacter;s__Niameybacter sp900549765	URPP01000020.1_26	URPP01000020.1	30063..30965 (1)	301	SP(Sec/SPI)	0	SH3_3 (PF08239)	SH3 domain protein (K07184)	-	-
GB_GCA_900549765.1	d__Bacteria;p__Firmicutes_A;c__Clostridia;o__Lachnospirales;f__Cellulosilyticaceae;g__Niameybacter;s__Niameybacter sp900549765	URPP01000020.1_27	URPP01000020.1	31040..32098 (-1)	353	LIPO(Sec/SPII)	0	ApbE (PF02424)	FAD:protein FMN transferase [EC:2.7.1.180] (K03734)	ApbE (fmnB)	EET
GB_GCA_900549765.1	d__Bacteria;p__Firmicutes_A;c__Clostridia;o__Lachnospirales;f__Cellulosilyticaceae;g__Niameybacter;s__Niameybacter sp900549765	URPP01000020.1_28	URPP01000020.1	32213..32731 (-1)	173	LIPO(Sec/SPII)	0	FMN_bind (PF04205)	sex pheromone cAD1 (K20379)	Fmn_Bind (pplA)	EET
GB_GCA_900549765.1	d__Bacteria;p__Firmicutes_A;c__Clostridia;o__Lachnospirales;f__Cellulosilyticaceae;g__Niameybacter;s__Niameybacter sp900549765	URPP01000020.1_29	URPP01000020.1	33084..34952 (1)	623	OTHER	3	Pyr_redox_2 (PF07992) + DoxX (PF07681)	NADH dehydrogenase [EC:1.6.99.3] (K03885)	K03885 (NADH dehydrogenase [EC:1.6.99.3])	EET
GB_GCA_900549765.1	d__Bacteria;p__Firmicutes_A;c__Clostridia;o__Lachnospirales;f__Cellulosilyticaceae;g__Niameybacter;s__Niameybacter sp900549765	URPP01000020.1_30	URPP01000020.1	34974..35939 (1)	322	OTHER	0	polyprenyl_synt (PF00348)	octaprenyl-diphosphate synthase [EC:2.5.1.90] (K02523)	-	-
GB_GCA_900549765.1	d__Bacteria;p__Firmicutes_A;c__Clostridia;o__Lachnospirales;f__Cellulosilyticaceae;g__Niameybacter;s__Niameybacter sp900549765	URPP01000020.1_31	URPP01000020.1	36094..37008 (1)	305	OTHER	0	NadA (PF02445)	quinolinate synthase [EC:2.5.1.72] (K03517)	-	-
GB_GCA_900549765.1	d__Bacteria;p__Firmicutes_A;c__Clostridia;o__Lachnospirales;f__Cellulosilyticaceae;g__Niameybacter;s__Niameybacter sp900549765	URPP01000020.1_32	URPP01000020.1	37040..38353 (1)	438	OTHER	1	FAD_binding_2 (PF00890)	L-aspartate oxidase [EC:1.4.3.16] (K00278)	FAD_binding_2 (PF00890)	-
GB_GCA_900549765.1	d__Bacteria;p__Firmicutes_A;c__Clostridia;o__Lachnospirales;f__Cellulosilyticaceae;g__Niameybacter;s__Niameybacter sp900549765	URPP01000020.1_33	URPP01000020.1	38316..39167 (1)	284	OTHER	0	QRPTase_N (PF02749) + QRPTase_C (PF01729)	nicotinate-nucleotide pyrophosphorylase (carboxylating) [EC:2.4.2.19] (K00767)	-	-
GB_GCA_900549765.1	d__Bacteria;p__Firmicutes_A;c__Clostridia;o__Lachnospirales;f__Cellulosilyticaceae;g__Niameybacter;s__Niameybacter sp900549765	URPP01000020.1_34	URPP01000020.1	39257..40138 (-1)	294	OTHER	0	DHDPS (PF00701)	4-hydroxy-tetrahydrodipicolinate synthase [EC:4.3.3.7] (K01714)	-	-
RS_GCF_000380045.1	d__Bacteria;p__Firmicutes;c__Bacilli;o__Lactobacillales;f__Streptococcaceae;g__Streptococcus;s__Streptococcus marimammalium	NZ_KB904339.1_219	NZ_KB904339.1	229106..231418 (1)	771	SP(Sec/SPI)	1	Peptidase_C69 (PF03577) + Gram_pos_anchor (PF00746)	dipeptidase [EC:3.4.-.-] (K08659)	-	-
RS_GCF_000380045.1	d__Bacteria;p__Firmicutes;c__Bacilli;o__Lactobacillales;f__Streptococcaceae;g__Streptococcus;s__Streptococcus marimammalium	NZ_KB904339.1_220	NZ_KB904339.1	231657..239555 (1)	2633	SP(Sec/SPI)	0	YSIRK_signal (PF04650) + Big_2 (PF02368) + DUF4091 (PF13320) + Laminin_G_3 (PF13385) + Big_2 (PF02368) + BNR_2 (PF13088) + Gram_pos_anchor (PF00746)	clumping factor B (K14192) + sialidase-1 [EC:3.2.1.18] (K01186)	-	-
RS_GCF_000380045.1	d__Bacteria;p__Firmicutes;c__Bacilli;o__Lactobacillales;f__Streptococcaceae;g__Streptococcus;s__Streptococcus marimammalium	NZ_KB904339.1_221	NZ_KB904339.1	239905..241071 (1)	389	OTHER	0	Aminotran_1_2 (PF00155)	cysteine-S-conjugate beta-lyase [EC:4.4.1.13] (K14155)	-	-
RS_GCF_000380045.1	d__Bacteria;p__Firmicutes;c__Bacilli;o__Lactobacillales;f__Streptococcaceae;g__Streptococcus;s__Streptococcus marimammalium	NZ_KB904339.1_222	NZ_KB904339.1	241162..242703 (1)	514	OTHER	0	ABC_tran (PF00005) + ABC_tran_Xtn (PF12848) + ABC_tran (PF00005)	ATP-binding cassette, subfamily F, member 3 (K06158)	-	-
RS_GCF_000380045.1	d__Bacteria;p__Firmicutes;c__Bacilli;o__Lactobacillales;f__Streptococcaceae;g__Streptococcus;s__Streptococcus marimammalium	NZ_KB904339.1_223	NZ_KB904339.1	242787..243308 (-1)	174	OTHER	5	Hpre_diP_synt_I (PF07456)	heptaprenyl diphosphate synthase [EC:2.5.1.30] (K00805)	-	-
RS_GCF_000380045.1	d__Bacteria;p__Firmicutes;c__Bacilli;o__Lactobacillales;f__Streptococcaceae;g__Streptococcus;s__Streptococcus marimammalium	NZ_KB904339.1_224	NZ_KB904339.1	243536..245434 (1)	633	OTHER	3	Pyr_redox_2 (PF07992) + DoxX (PF07681)	NADH dehydrogenase [EC:1.6.99.3] (K03885)	K03885 (NADH dehydrogenase [EC:1.6.99.3])	EET
RS_GCF_000380045.1	d__Bacteria;p__Firmicutes;c__Bacilli;o__Lactobacillales;f__Streptococcaceae;g__Streptococcus;s__Streptococcus marimammalium	NZ_KB904339.1_225	NZ_KB904339.1	245533..246534 (1)	334	OTHER	0	polyprenyl_synt (PF00348)	octaprenyl-diphosphate synthase [EC:2.5.1.90] (K02523)	-	-
RS_GCF_000380045.1	d__Bacteria;p__Firmicutes;c__Bacilli;o__Lactobacillales;f__Streptococcaceae;g__Streptococcus;s__Streptococcus marimammalium	NZ_KB904339.1_226	NZ_KB904339.1	246614..247141 (1)	176	LIPO(Sec/SPII)	0	FMN_bind (PF04205)	sex pheromone cAD1 (K20379)	Fmn_Bind (pplA)	EET
RS_GCF_000380045.1	d__Bacteria;p__Firmicutes;c__Bacilli;o__Lactobacillales;f__Streptococcaceae;g__Streptococcus;s__Streptococcus marimammalium	NZ_KB904339.1_227	NZ_KB904339.1	247238..248299 (1)	354	LIPO(Sec/SPII)	0	ApbE (PF02424)	FAD:protein FMN transferase [EC:2.7.1.180] (K03734)	ApbE (fmnB)	EET
RS_GCF_000380045.1	d__Bacteria;p__Firmicutes;c__Bacilli;o__Lactobacillales;f__Streptococcaceae;g__Streptococcus;s__Streptococcus marimammalium	NZ_KB904339.1_228	NZ_KB904339.1	248289..249251 (1)	321	OTHER	8	UbiA (PF01040)	1,4-dihydroxy-2-naphthoate polyprenyltransferase [EC:2.5.1.74] (K02548)	-	-
RS_GCF_000380045.1	d__Bacteria;p__Firmicutes;c__Bacilli;o__Lactobacillales;f__Streptococcaceae;g__Streptococcus;s__Streptococcus marimammalium	NZ_KB904339.1_229	NZ_KB904339.1	249271..249696 (-1)	142	SP(Sec/SPI)	1	NusG_II (PF07009)	Na	-	-
RS_GCF_000380045.1	d__Bacteria;p__Firmicutes;c__Bacilli;o__Lactobacillales;f__Streptococcaceae;g__Streptococcus;s__Streptococcus marimammalium	NZ_KB904339.1_230	NZ_KB904339.1	250093..250785 (1)	231	OTHER	0	Na	Na	-	-
RS_GCF_000380045.1	d__Bacteria;p__Firmicutes;c__Bacilli;o__Lactobacillales;f__Streptococcaceae;g__Streptococcus;s__Streptococcus marimammalium	NZ_KB904339.1_231	NZ_KB904339.1	251341..252744 (1)	468	OTHER	0	Glyco_hydro_1 (PF00232)	6-phospho-beta-glucosidase [EC:3.2.1.86] (K01223)	-	-
RS_GCF_000380045.1	d__Bacteria;p__Firmicutes;c__Bacilli;o__Lactobacillales;f__Streptococcaceae;g__Streptococcus;s__Streptococcus marimammalium	NZ_KB904339.1_232	NZ_KB904339.1	252762..253856 (1)	365	OTHER	0	DUF871 (PF05913)	uncharacterized protein (K09963)	-	-
RS_GCF_000526435.1	d__Bacteria;p__Firmicutes_A;c__Mahellia_A;o__Caldicoprobacterales;f__Caldicoprobacteraceae;g__Caldicoprobacter;s__Caldicoprobacter oshimai	NZ_JAGB01000002.1_765	NZ_JAGB01000002.1	868693..870228 (1)	512	OTHER	0	Resolvase (PF00239) + Recombinase (PF07508) + Zn_ribbon_recom (PF13408) + ATP-synt_D (PF01813)	site-specific DNA recombinase (K06400)	-	-
RS_GCF_000526435.1	d__Bacteria;p__Firmicutes_A;c__Mahellia_A;o__Caldicoprobacterales;f__Caldicoprobacteraceae;g__Caldicoprobacter;s__Caldicoprobacter oshimai	NZ_JAGB01000002.1_766	NZ_JAGB01000002.1	870467..871912 (-1)	482	OTHER	0	tRNA-synt_2b (PF00587) + HGTP_anticodon (PF03129) + ProRS-C_1 (PF09180)	bifunctional glutamyl/prolyl-tRNA synthetase [EC:6.1.1.17 6.1.1.15] (K14163)	-	-
RS_GCF_000526435.1	d__Bacteria;p__Firmicutes_A;c__Mahellia_A;o__Caldicoprobacterales;f__Caldicoprobacteraceae;g__Caldicoprobacter;s__Caldicoprobacter oshimai	NZ_JAGB01000002.1_767	NZ_JAGB01000002.1	872076..873065 (-1)	330	OTHER	0	polyprenyl_synt (PF00348)	octaprenyl-diphosphate synthase [EC:2.5.1.90] (K02523)	-	-
RS_GCF_000526435.1	d__Bacteria;p__Firmicutes_A;c__Mahellia_A;o__Caldicoprobacterales;f__Caldicoprobacteraceae;g__Caldicoprobacter;s__Caldicoprobacter oshimai	NZ_JAGB01000002.1_768	NZ_JAGB01000002.1	873070..873588 (-1)	173	OTHER	4	Hpre_diP_synt_I (PF07456)	heptaprenyl diphosphate synthase [EC:2.5.1.30] (K00805)	-	-
RS_GCF_000526435.1	d__Bacteria;p__Firmicutes_A;c__Mahellia_A;o__Caldicoprobacterales;f__Caldicoprobacteraceae;g__Caldicoprobacter;s__Caldicoprobacter oshimai	NZ_JAGB01000002.1_769	NZ_JAGB01000002.1	873600..873998 (-1)	133	OTHER	1	NusG_II (PF07009)	Na	-	-
RS_GCF_000526435.1	d__Bacteria;p__Firmicutes_A;c__Mahellia_A;o__Caldicoprobacterales;f__Caldicoprobacteraceae;g__Caldicoprobacter;s__Caldicoprobacter oshimai	NZ_JAGB01000002.1_770	NZ_JAGB01000002.1	873995..875053 (-1)	353	LIPO(Sec/SPII)	1	ApbE (PF02424)	FAD:protein FMN transferase [EC:2.7.1.180] (K03734)	ApbE (fmnB)	EET
RS_GCF_000526435.1	d__Bacteria;p__Firmicutes_A;c__Mahellia_A;o__Caldicoprobacterales;f__Caldicoprobacteraceae;g__Caldicoprobacter;s__Caldicoprobacter oshimai	NZ_JAGB01000002.1_771	NZ_JAGB01000002.1	875241..875771 (-1)	177	LIPO(Sec/SPII)	1	FMN_bind (PF04205)	sex pheromone cAD1 (K20379)	Fmn_Bind (pplA)	EET
RS_GCF_000526435.1	d__Bacteria;p__Firmicutes_A;c__Mahellia_A;o__Caldicoprobacterales;f__Caldicoprobacteraceae;g__Caldicoprobacter;s__Caldicoprobacter oshimai	NZ_JAGB01000002.1_772	NZ_JAGB01000002.1	876117..877916 (1)	600	OTHER	5	Pyr_redox_2 (PF07992) + DoxD (PF04173)	NADH dehydrogenase [EC:1.6.99.3] (K03885)	K03885 (NADH dehydrogenase [EC:1.6.99.3])	EET
RS_GCF_000526435.1	d__Bacteria;p__Firmicutes_A;c__Mahellia_A;o__Caldicoprobacterales;f__Caldicoprobacteraceae;g__Caldicoprobacter;s__Caldicoprobacter oshimai	NZ_JAGB01000002.1_773	NZ_JAGB01000002.1	878134..879303 (-1)	390	OTHER	4	E1-E2_ATPase (PF00122) + Hydrolase (PF00702)	Zn2+/Cd2+-exporting ATPase [EC:7.2.2.12 7.2.2.21] (K01534)	-	-
RS_GCF_000526435.1	d__Bacteria;p__Firmicutes_A;c__Mahellia_A;o__Caldicoprobacterales;f__Caldicoprobacteraceae;g__Caldicoprobacter;s__Caldicoprobacter oshimai	NZ_JAGB01000002.1_774	NZ_JAGB01000002.1	879786..880892 (-1)	369	OTHER	0	GFO_IDH_MocA (PF01408) + GFO_IDH_MocA_C (PF02894)	myo-inositol 2-dehydrogenase / D-chiro-inositol 1-dehydrogenase [EC:1.1.1.18 1.1.1.369] (K00010)	-	-
RS_GCF_000526435.1	d__Bacteria;p__Firmicutes_A;c__Mahellia_A;o__Caldicoprobacterales;f__Caldicoprobacteraceae;g__Caldicoprobacter;s__Caldicoprobacter oshimai	NZ_JAGB01000002.1_775	NZ_JAGB01000002.1	880910..881635 (-1)	242	OTHER	0	ThuA (PF06283)	uncharacterized protein (K09992)	-	-
RS_GCF_000526435.1	d__Bacteria;p__Firmicutes_A;c__Mahellia_A;o__Caldicoprobacterales;f__Caldicoprobacteraceae;g__Caldicoprobacter;s__Caldicoprobacter oshimai	NZ_JAGB01000002.1_776	NZ_JAGB01000002.1	881821..883248 (-1)	476	SP(Sec/SPI)	1	DUF4340 (PF14238)	Na	-	-
RS_GCF_000526435.1	d__Bacteria;p__Firmicutes_A;c__Mahellia_A;o__Caldicoprobacterales;f__Caldicoprobacteraceae;g__Caldicoprobacter;s__Caldicoprobacter oshimai	NZ_JAGB01000002.1_777	NZ_JAGB01000002.1	883245..884702 (-1)	486	OTHER	2	ABC_transp_aux (PF09822)	intraflagellar transport protein 52 (K19681)	-	-
GB_GCA_900548205.1	d__Bacteria;p__Firmicutes_A;c__Clostridia;o__Lachnospirales;f__Lachnospiraceae;g__Roseburia;s__Roseburia sp900548205	URJS01000032.1_13	URJS01000032.1	11527..11751 (1)	75	OTHER	0	SpoIIID (PF12116)	putative DeoR family transcriptional regulator, stage III sporulation protein D (K06283)	-	-
GB_GCA_900548205.1	d__Bacteria;p__Firmicutes_A;c__Clostridia;o__Lachnospirales;f__Lachnospiraceae;g__Roseburia;s__Roseburia sp900548205	URJS01000032.1_14	URJS01000032.1	11776..12576 (1)	267	OTHER	0	HD (PF01966)	uncharacterized protein (K06950)	-	-
GB_GCA_900548205.1	d__Bacteria;p__Firmicutes_A;c__Clostridia;o__Lachnospirales;f__Lachnospiraceae;g__Roseburia;s__Roseburia sp900548205	URJS01000032.1_15	URJS01000032.1	12563..13084 (-1)	174	OTHER	4	ABC_trans_CmpB (PF06541)	Na	-	-
GB_GCA_900548205.1	d__Bacteria;p__Firmicutes_A;c__Clostridia;o__Lachnospirales;f__Lachnospiraceae;g__Roseburia;s__Roseburia sp900548205	URJS01000032.1_16	URJS01000032.1	13163..13297 (1)	45	OTHER	0	Na	Na	-	-
GB_GCA_900548205.1	d__Bacteria;p__Firmicutes_A;c__Clostridia;o__Lachnospirales;f__Lachnospiraceae;g__Roseburia;s__Roseburia sp900548205	URJS01000032.1_17	URJS01000032.1	13269..14180 (-1)	304	OTHER	9	UbiA (PF01040)	1,4-dihydroxy-2-naphthoate polyprenyltransferase [EC:2.5.1.74] (K02548)	-	-
GB_GCA_900548205.1	d__Bacteria;p__Firmicutes_A;c__Clostridia;o__Lachnospirales;f__Lachnospiraceae;g__Roseburia;s__Roseburia sp900548205	URJS01000032.1_18	URJS01000032.1	14449..16425 (1)	659	OTHER	2	Pyr_redox_2 (PF07992)	NADH dehydrogenase [EC:1.6.99.3] (K03885)	K03885 (NADH dehydrogenase [EC:1.6.99.3])	EET
GB_GCA_900548205.1	d__Bacteria;p__Firmicutes_A;c__Clostridia;o__Lachnospirales;f__Lachnospiraceae;g__Roseburia;s__Roseburia sp900548205	URJS01000032.1_19	URJS01000032.1	16418..17377 (1)	320	OTHER	0	polyprenyl_synt (PF00348)	octaprenyl-diphosphate synthase [EC:2.5.1.90] (K02523)	-	-
GB_GCA_900548205.1	d__Bacteria;p__Firmicutes_A;c__Clostridia;o__Lachnospirales;f__Lachnospiraceae;g__Roseburia;s__Roseburia sp900548205	URJS01000032.1_20	URJS01000032.1	17432..18517 (1)	362	LIPO(Sec/SPII)	0	Na	Na	-	-
GB_GCA_900548205.1	d__Bacteria;p__Firmicutes_A;c__Clostridia;o__Lachnospirales;f__Lachnospiraceae;g__Roseburia;s__Roseburia sp900548205	URJS01000032.1_21	URJS01000032.1	18769..19824 (1)	352	SP(Sec/SPI)	1	ApbE (PF02424)	FAD:protein FMN transferase [EC:2.7.1.180] (K03734)	ApbE (fmnB)	EET
GB_GCA_900548205.1	d__Bacteria;p__Firmicutes_A;c__Clostridia;o__Lachnospirales;f__Lachnospiraceae;g__Roseburia;s__Roseburia sp900548205	URJS01000032.1_22	URJS01000032.1	19876..20277 (1)	134	OTHER	1	NusG_II (PF07009)	Na	-	-
GB_GCA_900548205.1	d__Bacteria;p__Firmicutes_A;c__Clostridia;o__Lachnospirales;f__Lachnospiraceae;g__Roseburia;s__Roseburia sp900548205	URJS01000032.1_23	URJS01000032.1	20290..20784 (1)	165	OTHER	5	Hpre_diP_synt_I (PF07456)	heptaprenyl diphosphate synthase [EC:2.5.1.30] (K00805)	-	-
GB_GCA_900548205.1	d__Bacteria;p__Firmicutes_A;c__Clostridia;o__Lachnospirales;f__Lachnospiraceae;g__Roseburia;s__Roseburia sp900548205	URJS01000032.1_24	URJS01000032.1	20965..22563 (1)	533	OTHER	0	GATase (PF00117) + tRNA_Me_trans (PF03054) + GMP_synt_C (PF00958)	GMP synthase (glutamine-hydrolysing) [EC:6.3.5.2] (K01951)	-	-
GB_GCA_900548205.1	d__Bacteria;p__Firmicutes_A;c__Clostridia;o__Lachnospirales;f__Lachnospiraceae;g__Roseburia;s__Roseburia sp900548205	URJS01000032.1_25	URJS01000032.1	22701..23465 (1)	255	OTHER	8	CPBP (PF02517)	uncharacterized protein (K07052)	-	-
GB_GCA_900548205.1	d__Bacteria;p__Firmicutes_A;c__Clostridia;o__Lachnospirales;f__Lachnospiraceae;g__Roseburia;s__Roseburia sp900548205	URJS01000032.1_26	URJS01000032.1	23452..24402 (1)	317	OTHER	1	Abhydrolase_1 (PF00561)	cis-3-alkyl-4-acyloxetan-2-one decarboxylase [EC:4.1.1.114] (K22318)	-	-
RS_GCF_005404945.1	d__Bacteria;p__Firmicutes;c__Bacilli;o__Lactobacillales;f__Lactobacillaceae;g__Lactiplantibacillus;s__Lactiplantibacillus sp005404945	NZ_BJDG01000003.1_70	NZ_BJDG01000003.1	65982..66926 (1)	315	OTHER	0	RNA_pol_A_bac (PF01000) + RNA_pol_A_CTD (PF03118)	DNA-directed RNA polymerase subunit alpha [EC:2.7.7.6] (K03040)	-	-
RS_GCF_005404945.1	d__Bacteria;p__Firmicutes;c__Bacilli;o__Lactobacillales;f__Lactobacillaceae;g__Lactiplantibacillus;s__Lactiplantibacillus sp005404945	NZ_BJDG01000003.1_71	NZ_BJDG01000003.1	66948..67331 (1)	128	OTHER	0	Ribosomal_L17 (PF01196)	large subunit ribosomal protein L17 (K02879)	-	-
RS_GCF_005404945.1	d__Bacteria;p__Firmicutes;c__Bacilli;o__Lactobacillales;f__Lactobacillaceae;g__Lactiplantibacillus;s__Lactiplantibacillus sp005404945	NZ_BJDG01000003.1_72	NZ_BJDG01000003.1	68525..69514 (-1)	330	OTHER	0	polyprenyl_synt (PF00348)	octaprenyl-diphosphate synthase [EC:2.5.1.90] (K02523)	-	-
RS_GCF_005404945.1	d__Bacteria;p__Firmicutes;c__Bacilli;o__Lactobacillales;f__Lactobacillaceae;g__Lactiplantibacillus;s__Lactiplantibacillus sp005404945	NZ_BJDG01000003.1_73	NZ_BJDG01000003.1	69522..70082 (-1)	187	OTHER	5	Hpre_diP_synt_I (PF07456)	heptaprenyl diphosphate synthase [EC:2.5.1.30] (K00805)	-	-
RS_GCF_005404945.1	d__Bacteria;p__Firmicutes;c__Bacilli;o__Lactobacillales;f__Lactobacillaceae;g__Lactiplantibacillus;s__Lactiplantibacillus sp005404945	NZ_BJDG01000003.1_74	NZ_BJDG01000003.1	70090..70581 (-1)	164	OTHER	1	NusG_II (PF07009)	Na	-	-
RS_GCF_005404945.1	d__Bacteria;p__Firmicutes;c__Bacilli;o__Lactobacillales;f__Lactobacillaceae;g__Lactiplantibacillus;s__Lactiplantibacillus sp005404945	NZ_BJDG01000003.1_75	NZ_BJDG01000003.1	70675..72543 (-1)	623	OTHER	3	Pyr_redox_2 (PF07992)	NADH dehydrogenase [EC:1.6.99.3] (K03885)	K03885 (NADH dehydrogenase [EC:1.6.99.3])	EET
RS_GCF_005404945.1	d__Bacteria;p__Firmicutes;c__Bacilli;o__Lactobacillales;f__Lactobacillaceae;g__Lactiplantibacillus;s__Lactiplantibacillus sp005404945	NZ_BJDG01000003.1_76	NZ_BJDG01000003.1	72828..73712 (1)	295	SP(Sec/SPI)	1	FMN_bind (PF04205) + FMN_bind (PF04205)	sex pheromone cAD1 (K20379)	Fmn_Bind (pplA)	EET
RS_GCF_005404945.1	d__Bacteria;p__Firmicutes;c__Bacilli;o__Lactobacillales;f__Lactobacillaceae;g__Lactiplantibacillus;s__Lactiplantibacillus sp005404945	NZ_BJDG01000003.1_77	NZ_BJDG01000003.1	73869..74978 (1)	370	LIPO(Sec/SPII)	0	ApbE (PF02424)	FAD:protein FMN transferase [EC:2.7.1.180] (K03734)	ApbE (fmnB)	EET
RS_GCF_005404945.1	d__Bacteria;p__Firmicutes;c__Bacilli;o__Lactobacillales;f__Lactobacillaceae;g__Lactiplantibacillus;s__Lactiplantibacillus sp005404945	NZ_BJDG01000003.1_78	NZ_BJDG01000003.1	75047..75889 (1)	281	OTHER	0	ABC_tran (PF00005)	energy-coupling factor transport system ATP-binding protein [EC:3.6.3.-] (K16786)	-	-
RS_GCF_005404945.1	d__Bacteria;p__Firmicutes;c__Bacilli;o__Lactobacillales;f__Lactobacillaceae;g__Lactiplantibacillus;s__Lactiplantibacillus sp005404945	NZ_BJDG01000003.1_79	NZ_BJDG01000003.1	75865..76752 (1)	296	OTHER	0	ABC_tran (PF00005) + ABC_ATPase (PF09818)	energy-coupling factor transport system ATP-binding protein [EC:3.6.3.-] (K16787)	-	-
RS_GCF_005404945.1	d__Bacteria;p__Firmicutes;c__Bacilli;o__Lactobacillales;f__Lactobacillaceae;g__Lactiplantibacillus;s__Lactiplantibacillus sp005404945	NZ_BJDG01000003.1_80	NZ_BJDG01000003.1	76742..77542 (1)	267	OTHER	4	CbiQ (PF02361)	energy-coupling factor transport system permease protein (K16785)	-	-
RS_GCF_005404945.1	d__Bacteria;p__Firmicutes;c__Bacilli;o__Lactobacillales;f__Lactobacillaceae;g__Lactiplantibacillus;s__Lactiplantibacillus sp005404945	NZ_BJDG01000003.1_81	NZ_BJDG01000003.1	77597..78382 (1)	262	OTHER	0	PseudoU_synth_1 (PF01416) + PseudoU_synth_1 (PF01416)	tRNA pseudouridine38-40 synthase [EC:5.4.99.12] (K06173)	-	-
RS_GCF_005404945.1	d__Bacteria;p__Firmicutes;c__Bacilli;o__Lactobacillales;f__Lactobacillaceae;g__Lactiplantibacillus;s__Lactiplantibacillus sp005404945	NZ_BJDG01000003.1_82	NZ_BJDG01000003.1	78490..78933 (1)	148	OTHER	0	Ribosomal_L13 (PF00572)	large subunit ribosomal protein L13 (K02871)	-	-
RS_GCF_001263795.1	d__Bacteria;p__Firmicutes_A;c__Clostridia;o__Clostridiales;f__Clostridiaceae;g__Clostridium_H;s__Clostridium_H homopropionicum	NZ_LHUR01000042.1_248	NZ_LHUR01000042.1	274629..276692 (-1)	688	SP(Sec/SPI)	2	dCache_1 (PF02743) + HAMP (PF00672) + MCPsignal (PF00015)	two-component system, sensor histidine kinase YesM [EC:2.7.13.3] (K07718) + heam-based aerotactic trancducer (K06595)	-	-
RS_GCF_001263795.1	d__Bacteria;p__Firmicutes_A;c__Clostridia;o__Clostridiales;f__Clostridiaceae;g__Clostridium_H;s__Clostridium_H homopropionicum	NZ_LHUR01000042.1_249	NZ_LHUR01000042.1	278069..279715 (-1)	549	OTHER	0	Prismane (PF03063)	hydroxylamine reductase [EC:1.7.99.1] (K05601)	-	-
RS_GCF_001263795.1	d__Bacteria;p__Firmicutes_A;c__Clostridia;o__Clostridiales;f__Clostridiaceae;g__Clostridium_H;s__Clostridium_H homopropionicum	NZ_LHUR01000042.1_250	NZ_LHUR01000042.1	279855..281318 (-1)	488	OTHER	0	MCPsignal (PF00015) + CZB (PF13682)	heam-based aerotactic trancducer (K06595)	-	-
RS_GCF_001263795.1	d__Bacteria;p__Firmicutes_A;c__Clostridia;o__Clostridiales;f__Clostridiaceae;g__Clostridium_H;s__Clostridium_H homopropionicum	NZ_LHUR01000042.1_251	NZ_LHUR01000042.1	281606..284377 (1)	924	OTHER	9	Cation_ATPase_N (PF00690) + E1-E2_ATPase (PF00122) + Cation_ATPase (PF13246) + Hydrolase_3 (PF08282) + Cation_ATPase_C (PF00689)	P-type Ca2+ transporter type 2C [EC:7.2.2.10] (K01537)	-	-
RS_GCF_001263795.1	d__Bacteria;p__Firmicutes_A;c__Clostridia;o__Clostridiales;f__Clostridiaceae;g__Clostridium_H;s__Clostridium_H homopropionicum	NZ_LHUR01000042.1_252	NZ_LHUR01000042.1	284411..285376 (-1)	322	OTHER	0	polyprenyl_synt (PF00348)	octaprenyl-diphosphate synthase [EC:2.5.1.90] (K02523)	-	-
RS_GCF_001263795.1	d__Bacteria;p__Firmicutes_A;c__Clostridia;o__Clostridiales;f__Clostridiaceae;g__Clostridium_H;s__Clostridium_H homopropionicum	NZ_LHUR01000042.1_253	NZ_LHUR01000042.1	285422..287230 (-1)	603	OTHER	4	Pyr_redox_2 (PF07992) + DoxD (PF04173)	NADH dehydrogenase [EC:1.6.99.3] (K03885)	K03885 (NADH dehydrogenase [EC:1.6.99.3])	EET
RS_GCF_001263795.1	d__Bacteria;p__Firmicutes_A;c__Clostridia;o__Clostridiales;f__Clostridiaceae;g__Clostridium_H;s__Clostridium_H homopropionicum	NZ_LHUR01000042.1_254	NZ_LHUR01000042.1	287456..288274 (1)	273	LIPO(Sec/SPII)	0	FMN_bind (PF04205) + FMN_bind (PF04205)	sex pheromone cAD1 (K20379)	Fmn_Bind (pplA)	EET
RS_GCF_001263795.1	d__Bacteria;p__Firmicutes_A;c__Clostridia;o__Clostridiales;f__Clostridiaceae;g__Clostridium_H;s__Clostridium_H homopropionicum	NZ_LHUR01000042.1_255	NZ_LHUR01000042.1	288328..289443 (-1)	372	OTHER	0	HD (PF01966)	putative two-component system response regulator (K07814)	-	-
RS_GCF_001263795.1	d__Bacteria;p__Firmicutes_A;c__Clostridia;o__Clostridiales;f__Clostridiaceae;g__Clostridium_H;s__Clostridium_H homopropionicum	NZ_LHUR01000042.1_256	NZ_LHUR01000042.1	289657..289857 (-1)	67	OTHER	0	Na	Na	-	-
RS_GCF_001263795.1	d__Bacteria;p__Firmicutes_A;c__Clostridia;o__Clostridiales;f__Clostridiaceae;g__Clostridium_H;s__Clostridium_H homopropionicum	NZ_LHUR01000042.1_257	NZ_LHUR01000042.1	290067..290471 (1)	135	OTHER	0	Na	Na	-	-
RS_GCF_001263795.1	d__Bacteria;p__Firmicutes_A;c__Clostridia;o__Clostridiales;f__Clostridiaceae;g__Clostridium_H;s__Clostridium_H homopropionicum	NZ_LHUR01000042.1_258	NZ_LHUR01000042.1	290648..291217 (-1)	190	OTHER	0	TetR_N (PF00440) + TetR_C_33 (PF13305)	TetR/AcrR family transcriptional regulator, tetracycline repressor protein (K18476)	-	-
RS_GCF_001263795.1	d__Bacteria;p__Firmicutes_A;c__Clostridia;o__Clostridiales;f__Clostridiaceae;g__Clostridium_H;s__Clostridium_H homopropionicum	NZ_LHUR01000042.1_259	NZ_LHUR01000042.1	291239..291946 (-1)	236	OTHER	0	Lactamase_B (PF00753)	hydroxyacylglutathione hydrolase [EC:3.1.2.6] (K01069)	-	-
RS_GCF_000316285.1	d__Bacteria;p__Firmicutes;c__Bacilli;o__Paenibacillales;f__Paenibacillaceae;g__Paenibacillus;s__Paenibacillus sonchi	NZ_AJTY01000652.1_8	NZ_AJTY01000652.1	4940..6865 (1)	642	OTHER	0	Peptidase_U32 (PF01136) + Peptidase_U32 (PF01136)	putative protease [EC:3.4.-.-] (K08303)	-	-
RS_GCF_000316285.1	d__Bacteria;p__Firmicutes;c__Bacilli;o__Paenibacillales;f__Paenibacillaceae;g__Paenibacillus;s__Paenibacillus sonchi	NZ_AJTY01000652.1_9	NZ_AJTY01000652.1	6972..8273 (1)	434	OTHER	0	Aminotran_3 (PF00202)	4-aminobutyrate aminotransferase [EC:2.6.1.19] (K00823)	-	-
RS_GCF_000316285.1	d__Bacteria;p__Firmicutes;c__Bacilli;o__Paenibacillales;f__Paenibacillaceae;g__Paenibacillus;s__Paenibacillus sonchi	NZ_AJTY01000652.1_10	NZ_AJTY01000652.1	8275..9156 (1)	294	OTHER	7	UbiA (PF01040)	4-hydroxybenzoate polyprenyltransferase [EC:2.5.1.39] (K03179)	-	-
RS_GCF_000316285.1	d__Bacteria;p__Firmicutes;c__Bacilli;o__Paenibacillales;f__Paenibacillaceae;g__Paenibacillus;s__Paenibacillus sonchi	NZ_AJTY01000652.1_11	NZ_AJTY01000652.1	10616..11596 (-1)	327	OTHER	0	polyprenyl_synt (PF00348)	octaprenyl-diphosphate synthase [EC:2.5.1.90] (K02523)	-	-
RS_GCF_000316285.1	d__Bacteria;p__Firmicutes;c__Bacilli;o__Paenibacillales;f__Paenibacillaceae;g__Paenibacillus;s__Paenibacillus sonchi	NZ_AJTY01000652.1_12	NZ_AJTY01000652.1	11615..12064 (-1)	150	OTHER	0	Na	Na	-	-
RS_GCF_000316285.1	d__Bacteria;p__Firmicutes;c__Bacilli;o__Paenibacillales;f__Paenibacillaceae;g__Paenibacillus;s__Paenibacillus sonchi	NZ_AJTY01000652.1_13	NZ_AJTY01000652.1	12299..14179 (-1)	627	OTHER	2	Pyr_redox_2 (PF07992) + DoxX (PF07681)	NADH dehydrogenase [EC:1.6.99.3] (K03885)	K03885 (NADH dehydrogenase [EC:1.6.99.3])	EET
RS_GCF_000316285.1	d__Bacteria;p__Firmicutes;c__Bacilli;o__Paenibacillales;f__Paenibacillaceae;g__Paenibacillus;s__Paenibacillus sonchi	NZ_AJTY01000652.1_14	NZ_AJTY01000652.1	14228..15142 (-1)	305	LIPO(Sec/SPII)	0	FMN_bind (PF04205) + FMN_bind (PF04205)	sex pheromone cAD1 (K20379)	Fmn_Bind (pplA)	EET
RS_GCF_000316285.1	d__Bacteria;p__Firmicutes;c__Bacilli;o__Paenibacillales;f__Paenibacillaceae;g__Paenibacillus;s__Paenibacillus sonchi	NZ_AJTY01000652.1_15	NZ_AJTY01000652.1	15606..15809 (1)	68	OTHER	0	CsbD (PF05532)	Na	-	-
RS_GCF_000316285.1	d__Bacteria;p__Firmicutes;c__Bacilli;o__Paenibacillales;f__Paenibacillaceae;g__Paenibacillus;s__Paenibacillus sonchi	NZ_AJTY01000652.1_16	NZ_AJTY01000652.1	15846..16088 (1)	81	OTHER	0	Na	Na	-	-
RS_GCF_000316285.1	d__Bacteria;p__Firmicutes;c__Bacilli;o__Paenibacillales;f__Paenibacillaceae;g__Paenibacillus;s__Paenibacillus sonchi	NZ_AJTY01000652.1_17	NZ_AJTY01000652.1	16514..17911 (1)	466	OTHER	6	HisKA (PF00512) + HATPase_c (PF02518)	diguanylate cyclase [EC:2.7.7.65] (K18967) + two-component system, NarL family, capsular synthesis sensor histidine kinase RcsC [EC:2.7.13.3] (K07677)	-	-
RS_GCF_000316285.1	d__Bacteria;p__Firmicutes;c__Bacilli;o__Paenibacillales;f__Paenibacillaceae;g__Paenibacillus;s__Paenibacillus sonchi	NZ_AJTY01000652.1_18	NZ_AJTY01000652.1	18032..19303 (1)	424	OTHER	12	Sugar_tr (PF00083) + MFS_1 (PF07690)	MFS transporter, ACS family, glucarate transporter (K03535) + MFS transporter, DHA1 family, multidrug resistance protein (K08153)	-	-
RS_GCF_000316285.1	d__Bacteria;p__Firmicutes;c__Bacilli;o__Paenibacillales;f__Paenibacillaceae;g__Paenibacillus;s__Paenibacillus sonchi	NZ_AJTY01000652.1_19	NZ_AJTY01000652.1	19354..20016 (1)	221	OTHER	0	NAD_binding_10 (PF13460)	oxidoreductase [EC:1.1.1.-] (K17290)	-	-
GB_GCA_002159065.1	d__Bacteria;p__Firmicutes;c__Bacilli;o__Paenibacillales;f__Paenibacillaceae;g__ZCTH02-B3;s__ZCTH02-B3 sp002159065	LZRV01000146.1_1	LZRV01000146.1	2..73 (-1)	24	OTHER	1	Na	Na	-	-
GB_GCA_002159065.1	d__Bacteria;p__Firmicutes;c__Bacilli;o__Paenibacillales;f__Paenibacillaceae;g__ZCTH02-B3;s__ZCTH02-B3 sp002159065	LZRV01000146.1_2	LZRV01000146.1	63..1187 (-1)	375	OTHER	0	ABC_tran (PF00005) + TOBE_2 (PF08402)	spermidine/putrescine transport system ATP-binding protein [EC:7.6.2.11] (K11072)	-	-
GB_GCA_002159065.1	d__Bacteria;p__Firmicutes;c__Bacilli;o__Paenibacillales;f__Paenibacillaceae;g__ZCTH02-B3;s__ZCTH02-B3 sp002159065	LZRV01000146.1_3	LZRV01000146.1	1521..2438 (1)	306	LIPO(Sec/SPII)	0	FMN_bind (PF04205) + FMN_bind (PF04205)	sex pheromone cAD1 (K20379)	Fmn_Bind (pplA)	EET
GB_GCA_002159065.1	d__Bacteria;p__Firmicutes;c__Bacilli;o__Paenibacillales;f__Paenibacillaceae;g__ZCTH02-B3;s__ZCTH02-B3 sp002159065	LZRV01000146.1_4	LZRV01000146.1	2511..4205 (1)	565	OTHER	1	Pyr_redox_2 (PF07992) + DoxX (PF07681)	NADH dehydrogenase [EC:1.6.99.3] (K03885)	K03885 (NADH dehydrogenase [EC:1.6.99.3])	EET
RS_GCF_002221595.1	d__Bacteria;p__Proteobacteria;c__Gammaproteobacteria;o__Burkholderiales;f__Burkholderiaceae;g__Turicimonas;s__Turicimonas muris	NZ_NHMP01000001.1_337	NZ_NHMP01000001.1	341442..341768 (1)	109	OTHER	0	Bac_DNA_binding (PF00216)	integration host factor subunit beta (K05788)	-	-
RS_GCF_002221595.1	d__Bacteria;p__Proteobacteria;c__Gammaproteobacteria;o__Burkholderiales;f__Burkholderiaceae;g__Turicimonas;s__Turicimonas muris	NZ_NHMP01000001.1_338	NZ_NHMP01000001.1	341871..343661 (-1)	597	OTHER	0	DDE_Tnp_1 (PF01609)	putative transposase (K07495)	-	-
RS_GCF_002221595.1	d__Bacteria;p__Proteobacteria;c__Gammaproteobacteria;o__Burkholderiales;f__Burkholderiaceae;g__Turicimonas;s__Turicimonas muris	NZ_NHMP01000001.1_339	NZ_NHMP01000001.1	344979..345923 (-1)	315	OTHER	0	HTH_1 (PF00126) + LysR_substrate (PF03466)	LysR family transcriptional regulator, transcription activator of glutamate synthase operon (K09681)	-	-
RS_GCF_002221595.1	d__Bacteria;p__Proteobacteria;c__Gammaproteobacteria;o__Burkholderiales;f__Burkholderiaceae;g__Turicimonas;s__Turicimonas muris	NZ_NHMP01000001.1_340	NZ_NHMP01000001.1	346084..347592 (1)	503	OTHER	0	Lyase_1 (PF00206) + ASL_C2 (PF14698)	argininosuccinate lyase [EC:4.3.2.1] (K01755)	-	-
RS_GCF_002221595.1	d__Bacteria;p__Proteobacteria;c__Gammaproteobacteria;o__Burkholderiales;f__Burkholderiaceae;g__Turicimonas;s__Turicimonas muris	NZ_NHMP01000001.1_341	NZ_NHMP01000001.1	347675..348277 (1)	201	OTHER	6	MarC (PF01914)	multiple antibiotic resistance protein (K05595)	-	-
RS_GCF_002221595.1	d__Bacteria;p__Proteobacteria;c__Gammaproteobacteria;o__Burkholderiales;f__Burkholderiaceae;g__Turicimonas;s__Turicimonas muris	NZ_NHMP01000001.1_342	NZ_NHMP01000001.1	348611..350044 (-1)	478	OTHER	2	Pyr_redox_2 (PF07992)	NADH dehydrogenase [EC:1.6.99.3] (K03885)	K03885 (NADH dehydrogenase [EC:1.6.99.3])	EET
RS_GCF_002221595.1	d__Bacteria;p__Proteobacteria;c__Gammaproteobacteria;o__Burkholderiales;f__Burkholderiaceae;g__Turicimonas;s__Turicimonas muris	NZ_NHMP01000001.1_343	NZ_NHMP01000001.1	350338..354420 (-1)	1361	OTHER	0	SNF2_assoc (PF08455) + SNF2_N (PF00176) + Helicase_C (PF00271)	SWI/SNF-related matrix-associated actin-dependent regulator of chromatin subfamily A member 5 [EC:3.6.4.-] (K11654)	-	-
RS_GCF_002221595.1	d__Bacteria;p__Proteobacteria;c__Gammaproteobacteria;o__Burkholderiales;f__Burkholderiaceae;g__Turicimonas;s__Turicimonas muris	NZ_NHMP01000001.1_344	NZ_NHMP01000001.1	354506..355000 (1)	165	OTHER	0	RNase_T (PF00929)	DNA polymerase III subunit epsilon [EC:2.7.7.7] (K02342)	-	-
RS_GCF_002221595.1	d__Bacteria;p__Proteobacteria;c__Gammaproteobacteria;o__Burkholderiales;f__Burkholderiaceae;g__Turicimonas;s__Turicimonas muris	NZ_NHMP01000001.1_345	NZ_NHMP01000001.1	355130..355408 (1)	93	OTHER	0	HigB-like_toxin (PF05015)	toxin HigB-1 (K07334)	-	-
RS_GCF_002221595.1	d__Bacteria;p__Proteobacteria;c__Gammaproteobacteria;o__Burkholderiales;f__Burkholderiaceae;g__Turicimonas;s__Turicimonas muris	NZ_NHMP01000001.1_346	NZ_NHMP01000001.1	355408..355734 (1)	109	OTHER	0	HTH_3 (PF01381)	antitoxin HigA-1 (K21498)	-	-
RS_GCF_002221595.1	d__Bacteria;p__Proteobacteria;c__Gammaproteobacteria;o__Burkholderiales;f__Burkholderiaceae;g__Turicimonas;s__Turicimonas muris	NZ_NHMP01000001.1_347	NZ_NHMP01000001.1	355812..357509 (-1)	566	SP(Sec/SPI)	0	FMN_bind (PF04205) + FAD_binding_2 (PF00890)	urocanate reductase [EC:1.3.99.33] (K17363)	Fmn_Bind (pplA),FAD_binding_2 (PF00890)	EET
RS_GCF_002221595.1	d__Bacteria;p__Proteobacteria;c__Gammaproteobacteria;o__Burkholderiales;f__Burkholderiaceae;g__Turicimonas;s__Turicimonas muris	NZ_NHMP01000001.1_348	NZ_NHMP01000001.1	357578..358393 (-1)	272	OTHER	0	MerR (PF00376) + MerR-DNA-bind (PF09278)	MerR family transcriptional regulator, copper efflux regulator (K19591)	-	-
RS_GCF_002221595.1	d__Bacteria;p__Proteobacteria;c__Gammaproteobacteria;o__Burkholderiales;f__Burkholderiaceae;g__Turicimonas;s__Turicimonas muris	NZ_NHMP01000001.1_349	NZ_NHMP01000001.1	358414..359280 (-1)	289	LIPO(Sec/SPII)	9	EamA (PF00892) + EamA (PF00892)	S-adenosylmethionine uptake transporter (K15270)	-	-
RS_GCF_002221595.1	d__Bacteria;p__Proteobacteria;c__Gammaproteobacteria;o__Burkholderiales;f__Burkholderiaceae;g__Turicimonas;s__Turicimonas muris	NZ_NHMP01000001.1_350	NZ_NHMP01000001.1	359482..361179 (1)	566	SP(Sec/SPI)	0	Peptidase_M20 (PF01546)	acetylornithine deacetylase [EC:3.5.1.16] (K01438)	-	-
RS_GCF_002221595.1	d__Bacteria;p__Proteobacteria;c__Gammaproteobacteria;o__Burkholderiales;f__Burkholderiaceae;g__Turicimonas;s__Turicimonas muris	NZ_NHMP01000001.1_351	NZ_NHMP01000001.1	361189..361599 (1)	137	SP(Sec/SPI)	0	M20_dimer (PF07687)	acetylornithine deacetylase [EC:3.5.1.16] (K01438)	-	-
RS_GCF_002221595.1	d__Bacteria;p__Proteobacteria;c__Gammaproteobacteria;o__Burkholderiales;f__Burkholderiaceae;g__Turicimonas;s__Turicimonas muris	NZ_NHMP01000001.1_352	NZ_NHMP01000001.1	361777..363201 (-1)	475	OTHER	0	Lyase_1 (PF00206) + FumaraseC_C (PF10415)	aspartate ammonia-lyase [EC:4.3.1.1] (K01744)	-	-
RS_GCF_002189105.1	d__Bacteria;p__Firmicutes;c__Bacilli;o__Paenibacillales;f__Paenibacillaceae;g__Saccharibacillus;s__Saccharibacillus sp002189105	NZ_NIOB01000003.1_104	NZ_NIOB01000003.1	117625..118482 (1)	286	OTHER	0	CN_hydrolase (PF00795)	5-aminopentanamidase [EC:3.5.1.30] (K01506)	-	-
RS_GCF_002189105.1	d__Bacteria;p__Firmicutes;c__Bacilli;o__Paenibacillales;f__Paenibacillaceae;g__Saccharibacillus;s__Saccharibacillus sp002189105	NZ_NIOB01000003.1_105	NZ_NIOB01000003.1	118493..119188 (1)	232	OTHER	0	Acetyltransf_1 (PF00583)	[ribosomal protein S18]-alanine N-acetyltransferase [EC:2.3.1.266] (K03789)	-	-
RS_GCF_002189105.1	d__Bacteria;p__Firmicutes;c__Bacilli;o__Paenibacillales;f__Paenibacillaceae;g__Saccharibacillus;s__Saccharibacillus sp002189105	NZ_NIOB01000003.1_106	NZ_NIOB01000003.1	119260..119928 (1)	223	OTHER	0	Na	Na	-	-
RS_GCF_002189105.1	d__Bacteria;p__Firmicutes;c__Bacilli;o__Paenibacillales;f__Paenibacillaceae;g__Saccharibacillus;s__Saccharibacillus sp002189105	NZ_NIOB01000003.1_107	NZ_NIOB01000003.1	119979..120236 (-1)	86	OTHER	0	Na	Na	-	-
RS_GCF_002189105.1	d__Bacteria;p__Firmicutes;c__Bacilli;o__Paenibacillales;f__Paenibacillaceae;g__Saccharibacillus;s__Saccharibacillus sp002189105	NZ_NIOB01000003.1_108	NZ_NIOB01000003.1	120421..120648 (-1)	76	OTHER	0	CsbD (PF05532)	Na	-	-
RS_GCF_002189105.1	d__Bacteria;p__Firmicutes;c__Bacilli;o__Paenibacillales;f__Paenibacillaceae;g__Saccharibacillus;s__Saccharibacillus sp002189105	NZ_NIOB01000003.1_109	NZ_NIOB01000003.1	121014..121940 (1)	309	LIPO(Sec/SPII)	0	FMN_bind (PF04205) + FMN_bind (PF04205)	sex pheromone cAD1 (K20379)	Fmn_Bind (pplA)	EET
RS_GCF_002189105.1	d__Bacteria;p__Firmicutes;c__Bacilli;o__Paenibacillales;f__Paenibacillaceae;g__Saccharibacillus;s__Saccharibacillus sp002189105	NZ_NIOB01000003.1_110	NZ_NIOB01000003.1	122073..123950 (1)	626	OTHER	3	Pyr_redox_2 (PF07992) + DoxX (PF07681)	NADH dehydrogenase [EC:1.6.99.3] (K03885)	K03885 (NADH dehydrogenase [EC:1.6.99.3])	EET
RS_GCF_002189105.1	d__Bacteria;p__Firmicutes;c__Bacilli;o__Paenibacillales;f__Paenibacillaceae;g__Saccharibacillus;s__Saccharibacillus sp002189105	NZ_NIOB01000003.1_111	NZ_NIOB01000003.1	124074..124568 (1)	165	OTHER	0	Na	Na	-	-
RS_GCF_002189105.1	d__Bacteria;p__Firmicutes;c__Bacilli;o__Paenibacillales;f__Paenibacillaceae;g__Saccharibacillus;s__Saccharibacillus sp002189105	NZ_NIOB01000003.1_112	NZ_NIOB01000003.1	124574..125566 (1)	331	OTHER	0	polyprenyl_synt (PF00348)	octaprenyl-diphosphate synthase [EC:2.5.1.90] (K02523)	-	-
RS_GCF_002189105.1	d__Bacteria;p__Firmicutes;c__Bacilli;o__Paenibacillales;f__Paenibacillaceae;g__Saccharibacillus;s__Saccharibacillus sp002189105	NZ_NIOB01000003.1_113	NZ_NIOB01000003.1	125689..126171 (1)	161	OTHER	0	Haem_degrading (PF03928)	glc operon protein GlcG (K11477)	-	-
RS_GCF_002189105.1	d__Bacteria;p__Firmicutes;c__Bacilli;o__Paenibacillales;f__Paenibacillaceae;g__Saccharibacillus;s__Saccharibacillus sp002189105	NZ_NIOB01000003.1_114	NZ_NIOB01000003.1	126359..127663 (-1)	435	OTHER	10	MFS_1 (PF07690) + MFS_1 (PF07690)	MFS transporter, DHA1 family, tetracycline resistance protein (K08151)	-	-
RS_GCF_002189105.1	d__Bacteria;p__Firmicutes;c__Bacilli;o__Paenibacillales;f__Paenibacillaceae;g__Saccharibacillus;s__Saccharibacillus sp002189105	NZ_NIOB01000003.1_115	NZ_NIOB01000003.1	127878..128357 (-1)	160	OTHER	0	MarR (PF01047)	MarR family transcriptional regulator, multiple antibiotic resistance protein MarR (K03712)	-	-
GB_GCA_007130265.1	d__Bacteria;p__Spirochaetota;c__Spirochaetia;o__Spirochaetales;f__Alkalispirochaetaceae;g__SLST01;s__SLST01 sp007130265	SLST01000134.1_3	SLST01000134.1	1595..2296 (-1)	234	SP(Sec/SPI)	0	Na	Na	-	-
GB_GCA_007130265.1	d__Bacteria;p__Spirochaetota;c__Spirochaetia;o__Spirochaetales;f__Alkalispirochaetaceae;g__SLST01;s__SLST01 sp007130265	SLST01000134.1_4	SLST01000134.1	2302..2946 (-1)	215	OTHER	6	Rhomboid (PF01694)	uncharacterized protein (K07059)	-	-
GB_GCA_007130265.1	d__Bacteria;p__Spirochaetota;c__Spirochaetia;o__Spirochaetales;f__Alkalispirochaetaceae;g__SLST01;s__SLST01 sp007130265	SLST01000134.1_5	SLST01000134.1	3055..4011 (1)	319	OTHER	0	AXE1 (PF05448)	cephalosporin-C deacetylase [EC:3.1.1.41] (K01060)	-	-
GB_GCA_007130265.1	d__Bacteria;p__Spirochaetota;c__Spirochaetia;o__Spirochaetales;f__Alkalispirochaetaceae;g__SLST01;s__SLST01 sp007130265	SLST01000134.1_6	SLST01000134.1	4011..4604 (1)	198	OTHER	0	FtsJ (PF01728)	23S rRNA (uridine2552-2'-O)-methyltransferase [EC:2.1.1.166] (K02427)	-	-
GB_GCA_007130265.1	d__Bacteria;p__Spirochaetota;c__Spirochaetia;o__Spirochaetales;f__Alkalispirochaetaceae;g__SLST01;s__SLST01 sp007130265	SLST01000134.1_7	SLST01000134.1	4624..5655 (-1)	344	OTHER	0	polyprenyl_synt (PF00348)	octaprenyl-diphosphate synthase [EC:2.5.1.90] (K02523)	-	-
GB_GCA_007130265.1	d__Bacteria;p__Spirochaetota;c__Spirochaetia;o__Spirochaetales;f__Alkalispirochaetaceae;g__SLST01;s__SLST01 sp007130265	SLST01000134.1_8	SLST01000134.1	5658..7601 (-1)	648	OTHER	3	Pyr_redox_2 (PF07992) + Pyr_redox_2 (PF07992)	NADH dehydrogenase [EC:1.6.99.3] (K03885)	K03885 (NADH dehydrogenase [EC:1.6.99.3])	EET
GB_GCA_007130265.1	d__Bacteria;p__Spirochaetota;c__Spirochaetia;o__Spirochaetales;f__Alkalispirochaetaceae;g__SLST01;s__SLST01 sp007130265	SLST01000134.1_9	SLST01000134.1	7706..8569 (-1)	288	LIPO(Sec/SPII)	0	FMN_bind (PF04205)	sex pheromone cAD1 (K20379)	Fmn_Bind (pplA)	EET
GB_GCA_007130265.1	d__Bacteria;p__Spirochaetota;c__Spirochaetia;o__Spirochaetales;f__Alkalispirochaetaceae;g__SLST01;s__SLST01 sp007130265	SLST01000134.1_10	SLST01000134.1	8553..8930 (-1)	126	SP(Sec/SPI)	1	NusG_II (PF07009)	Na	-	-
GB_GCA_007130265.1	d__Bacteria;p__Spirochaetota;c__Spirochaetia;o__Spirochaetales;f__Alkalispirochaetaceae;g__SLST01;s__SLST01 sp007130265	SLST01000134.1_11	SLST01000134.1	8927..9676 (-1)	250	OTHER	0	NYN (PF01936) + OST-HTH (PF12872)	Na	-	-
GB_GCA_007130265.1	d__Bacteria;p__Spirochaetota;c__Spirochaetia;o__Spirochaetales;f__Alkalispirochaetaceae;g__SLST01;s__SLST01 sp007130265	SLST01000134.1_12	SLST01000134.1	9705..10418 (1)	238	OTHER	6	Na	phytol kinase [EC:2.7.1.182] (K18678)	-	-
GB_GCA_007130265.1	d__Bacteria;p__Spirochaetota;c__Spirochaetia;o__Spirochaetales;f__Alkalispirochaetaceae;g__SLST01;s__SLST01 sp007130265	SLST01000134.1_13	SLST01000134.1	10415..11224 (1)	270	OTHER	7	DUF92 (PF01940)	Na	-	-
GB_GCA_007130265.1	d__Bacteria;p__Spirochaetota;c__Spirochaetia;o__Spirochaetales;f__Alkalispirochaetaceae;g__SLST01;s__SLST01 sp007130265	SLST01000134.1_14	SLST01000134.1	11205..12482 (-1)	426	OTHER	8	GGDEF (PF00990)	diguanylate cyclase [EC:2.7.7.65] (K13590)	-	-
RS_GCF_003269465.1	d__Bacteria;p__Firmicutes;c__Bacilli;o__Lactobacillales;f__Enterococcaceae;g__Enterococcus_B;s__Enterococcus_B faecium_B	NZ_CP030110.1_2468	NZ_CP030110.1	2620415..2620939 (-1)	175	OTHER	0	DUF664 (PF04978)	Na	-	-
RS_GCF_003269465.1	d__Bacteria;p__Firmicutes;c__Bacilli;o__Lactobacillales;f__Enterococcaceae;g__Enterococcus_B;s__Enterococcus_B faecium_B	NZ_CP030110.1_2469	NZ_CP030110.1	2621225..2622976 (1)	584	SP(Sec/SPI)	2	Gram_pos_anchor (PF00746)	dentin sialophosphoprotein (K23573)	-	-
RS_GCF_003269465.1	d__Bacteria;p__Firmicutes;c__Bacilli;o__Lactobacillales;f__Enterococcaceae;g__Enterococcus_B;s__Enterococcus_B faecium_B	NZ_CP030110.1_2470	NZ_CP030110.1	2623131..2624117 (-1)	329	OTHER	0	polyprenyl_synt (PF00348)	octaprenyl-diphosphate synthase [EC:2.5.1.90] (K02523)	-	-
RS_GCF_003269465.1	d__Bacteria;p__Firmicutes;c__Bacilli;o__Lactobacillales;f__Enterococcaceae;g__Enterococcus_B;s__Enterococcus_B faecium_B	NZ_CP030110.1_2471	NZ_CP030110.1	2624140..2624688 (-1)	183	OTHER	4	Hpre_diP_synt_I (PF07456)	heptaprenyl diphosphate synthase [EC:2.5.1.30] (K00805)	-	-
RS_GCF_003269465.1	d__Bacteria;p__Firmicutes;c__Bacilli;o__Lactobacillales;f__Enterococcaceae;g__Enterococcus_B;s__Enterococcus_B faecium_B	NZ_CP030110.1_2472	NZ_CP030110.1	2624720..2625136 (-1)	139	OTHER	1	NusG_II (PF07009)	Na	-	-
RS_GCF_003269465.1	d__Bacteria;p__Firmicutes;c__Bacilli;o__Lactobacillales;f__Enterococcaceae;g__Enterococcus_B;s__Enterococcus_B faecium_B	NZ_CP030110.1_2473	NZ_CP030110.1	2625587..2627521 (-1)	645	OTHER	2	Pyr_redox_2 (PF07992)	NADH dehydrogenase [EC:1.6.99.3] (K03885)	K03885 (NADH dehydrogenase [EC:1.6.99.3])	EET
RS_GCF_003269465.1	d__Bacteria;p__Firmicutes;c__Bacilli;o__Lactobacillales;f__Enterococcaceae;g__Enterococcus_B;s__Enterococcus_B faecium_B	NZ_CP030110.1_2474	NZ_CP030110.1	2627822..2628775 (1)	318	LIPO(Sec/SPII)	0	FMN_bind (PF04205) + FMN_bind (PF04205)	sex pheromone cAD1 (K20379)	Fmn_Bind (pplA)	EET
RS_GCF_003269465.1	d__Bacteria;p__Firmicutes;c__Bacilli;o__Lactobacillales;f__Enterococcaceae;g__Enterococcus_B;s__Enterococcus_B faecium_B	NZ_CP030110.1_2475	NZ_CP030110.1	2628867..2629970 (1)	368	LIPO(Sec/SPII)	0	ApbE (PF02424)	FAD:protein FMN transferase [EC:2.7.1.180] (K03734)	ApbE (fmnB)	EET
RS_GCF_003269465.1	d__Bacteria;p__Firmicutes;c__Bacilli;o__Lactobacillales;f__Enterococcaceae;g__Enterococcus_B;s__Enterococcus_B faecium_B	NZ_CP030110.1_2476	NZ_CP030110.1	2629983..2630936 (1)	318	OTHER	8	UbiA (PF01040)	1,4-dihydroxy-2-naphthoate polyprenyltransferase [EC:2.5.1.74] (K02548)	-	-
RS_GCF_003269465.1	d__Bacteria;p__Firmicutes;c__Bacilli;o__Lactobacillales;f__Enterococcaceae;g__Enterococcus_B;s__Enterococcus_B faecium_B	NZ_CP030110.1_2477	NZ_CP030110.1	2631124..2631801 (-1)	226	OTHER	0	Na	Na	-	-
RS_GCF_003269465.1	d__Bacteria;p__Firmicutes;c__Bacilli;o__Lactobacillales;f__Enterococcaceae;g__Enterococcus_B;s__Enterococcus_B faecium_B	NZ_CP030110.1_2478	NZ_CP030110.1	2631855..2632388 (-1)	178	OTHER	0	Na	Na	-	-
RS_GCF_003269465.1	d__Bacteria;p__Firmicutes;c__Bacilli;o__Lactobacillales;f__Enterococcaceae;g__Enterococcus_B;s__Enterococcus_B faecium_B	NZ_CP030110.1_2479	NZ_CP030110.1	2632552..2633157 (-1)	202	OTHER	0	Na	Na	-	-
RS_GCF_003269465.1	d__Bacteria;p__Firmicutes;c__Bacilli;o__Lactobacillales;f__Enterococcaceae;g__Enterococcus_B;s__Enterococcus_B faecium_B	NZ_CP030110.1_2480	NZ_CP030110.1	2633157..2634092 (-1)	312	SP(Sec/SPI)	1	Na	putative peptidoglycan lipid II flippase (K03980)	-	-
RS_GCF_003265735.1	d__Bacteria;p__Firmicutes;c__Bacilli;o__Brevibacillales;f__Brevibacillaceae;g__Brevibacillus_B;s__Brevibacillus_B laterosporus_D	NZ_QJJD01000014.1_26	NZ_QJJD01000014.1	29306..30718 (1)	471	OTHER	13	AA_permease_2 (PF13520)	basic amino acid/polyamine antiporter, APA family (K03294)	-	-
RS_GCF_003265735.1	d__Bacteria;p__Firmicutes;c__Bacilli;o__Brevibacillales;f__Brevibacillaceae;g__Brevibacillus_B;s__Brevibacillus_B laterosporus_D	NZ_QJJD01000014.1_27	NZ_QJJD01000014.1	31009..32136 (1)	376	OTHER	0	AlaDh_PNT_N (PF05222) + AlaDh_PNT_C (PF01262)	alanine dehydrogenase [EC:1.4.1.1] (K00259)	-	-
RS_GCF_003265735.1	d__Bacteria;p__Firmicutes;c__Bacilli;o__Brevibacillales;f__Brevibacillaceae;g__Brevibacillus_B;s__Brevibacillus_B laterosporus_D	NZ_QJJD01000014.1_28	NZ_QJJD01000014.1	32284..32859 (-1)	192	OTHER	5	SNARE_assoc (PF09335)	membrane-associated protein (K03975)	-	-
RS_GCF_003265735.1	d__Bacteria;p__Firmicutes;c__Bacilli;o__Brevibacillales;f__Brevibacillaceae;g__Brevibacillus_B;s__Brevibacillus_B laterosporus_D	NZ_QJJD01000014.1_29	NZ_QJJD01000014.1	33114..33332 (1)	73	OTHER	0	Na	Na	-	-
RS_GCF_003265735.1	d__Bacteria;p__Firmicutes;c__Bacilli;o__Brevibacillales;f__Brevibacillaceae;g__Brevibacillus_B;s__Brevibacillus_B laterosporus_D	NZ_QJJD01000014.1_30	NZ_QJJD01000014.1	33415..34521 (1)	369	OTHER	0	Radical_SAM (PF04055)	cyclic dehypoxanthinyl futalosine synthase [EC:1.21.98.1] (K11784)	-	-
RS_GCF_003265735.1	d__Bacteria;p__Firmicutes;c__Bacilli;o__Brevibacillales;f__Brevibacillaceae;g__Brevibacillus_B;s__Brevibacillus_B laterosporus_D	NZ_QJJD01000014.1_31	NZ_QJJD01000014.1	34879..35751 (1)	291	LIPO(Sec/SPII)	0	FMN_bind (PF04205) + FMN_bind (PF04205)	sex pheromone cAD1 (K20379)	Fmn_Bind (pplA)	EET
RS_GCF_003265735.1	d__Bacteria;p__Firmicutes;c__Bacilli;o__Brevibacillales;f__Brevibacillaceae;g__Brevibacillus_B;s__Brevibacillus_B laterosporus_D	NZ_QJJD01000014.1_32	NZ_QJJD01000014.1	35832..37712 (1)	627	OTHER	3	Pyr_redox_2 (PF07992) + DoxD (PF04173)	NADH dehydrogenase [EC:1.6.99.3] (K03885)	K03885 (NADH dehydrogenase [EC:1.6.99.3])	EET
RS_GCF_003265735.1	d__Bacteria;p__Firmicutes;c__Bacilli;o__Brevibacillales;f__Brevibacillaceae;g__Brevibacillus_B;s__Brevibacillus_B laterosporus_D	NZ_QJJD01000014.1_33	NZ_QJJD01000014.1	37844..38281 (1)	146	OTHER	0	HEPPP_synt_1 (PF07307)	Na	-	-
RS_GCF_003265735.1	d__Bacteria;p__Firmicutes;c__Bacilli;o__Brevibacillales;f__Brevibacillaceae;g__Brevibacillus_B;s__Brevibacillus_B laterosporus_D	NZ_QJJD01000014.1_34	NZ_QJJD01000014.1	38268..39248 (1)	327	OTHER	0	polyprenyl_synt (PF00348)	octaprenyl-diphosphate synthase [EC:2.5.1.90] (K02523)	-	-
RS_GCF_003265735.1	d__Bacteria;p__Firmicutes;c__Bacilli;o__Brevibacillales;f__Brevibacillaceae;g__Brevibacillus_B;s__Brevibacillus_B laterosporus_D	NZ_QJJD01000014.1_35	NZ_QJJD01000014.1	39529..40251 (1)	241	SP(Sec/SPI)	0	Na	Na	-	-
RS_GCF_003265735.1	d__Bacteria;p__Firmicutes;c__Bacilli;o__Brevibacillales;f__Brevibacillaceae;g__Brevibacillus_B;s__Brevibacillus_B laterosporus_D	NZ_QJJD01000014.1_36	NZ_QJJD01000014.1	40276..41460 (1)	395	OTHER	1	PD40 (PF07676)	TolB protein (K03641)	-	-
RS_GCF_003265735.1	d__Bacteria;p__Firmicutes;c__Bacilli;o__Brevibacillales;f__Brevibacillaceae;g__Brevibacillus_B;s__Brevibacillus_B laterosporus_D	NZ_QJJD01000014.1_37	NZ_QJJD01000014.1	41570..42442 (-1)	291	OTHER	9	UbiA (PF01040)	4-hydroxybenzoate polyprenyltransferase [EC:2.5.1.39] (K03179)	-	-
GB_GCA_004295795.1	d__Bacteria;p__Bacteroidota;c__Bacteroidia;o__Flavobacteriales;f__Flavobacteriaceae;g__Flavobacterium;s__Flavobacterium sp004295795	SEBR01000039.1_1	SEBR01000039.1	1165..1977 (1)	271	OTHER	0	OMPdecase (PF00215)	orotidine-5'-phosphate decarboxylase [EC:4.1.1.23] (K01591)	-	-
GB_GCA_004295795.1	d__Bacteria;p__Bacteroidota;c__Bacteroidia;o__Flavobacteriales;f__Flavobacteriaceae;g__Flavobacterium;s__Flavobacterium sp004295795	SEBR01000039.1_2	SEBR01000039.1	1974..3071 (-1)	366	LIPO(Sec/SPII)	0	Lipase_3 (PF01764)	sn1-specific diacylglycerol lipase [EC:3.1.1.-] (K13806)	-	-
GB_GCA_004295795.1	d__Bacteria;p__Bacteroidota;c__Bacteroidia;o__Flavobacteriales;f__Flavobacteriaceae;g__Flavobacterium;s__Flavobacterium sp004295795	SEBR01000039.1_3	SEBR01000039.1	3167..3967 (1)	267	OTHER	0	Peripla_BP_2 (PF01497)	vitamin B12 transport system substrate-binding protein (K06858)	-	-
GB_GCA_004295795.1	d__Bacteria;p__Bacteroidota;c__Bacteroidia;o__Flavobacteriales;f__Flavobacteriaceae;g__Flavobacterium;s__Flavobacterium sp004295795	SEBR01000039.1_4	SEBR01000039.1	3970..4770 (1)	267	OTHER	1	Na	Na	-	-
GB_GCA_004295795.1	d__Bacteria;p__Bacteroidota;c__Bacteroidia;o__Flavobacteriales;f__Flavobacteriaceae;g__Flavobacterium;s__Flavobacterium sp004295795	SEBR01000039.1_5	SEBR01000039.1	4798..5781 (-1)	328	SP(Sec/SPI)	0	ApbE (PF02424)	FAD:protein FMN transferase [EC:2.7.1.180] (K03734)	ApbE (fmnB)	EET
GB_GCA_004295795.1	d__Bacteria;p__Bacteroidota;c__Bacteroidia;o__Flavobacteriales;f__Flavobacteriaceae;g__Flavobacterium;s__Flavobacterium sp004295795	SEBR01000039.1_6	SEBR01000039.1	5812..7116 (-1)	435	OTHER	6	VKG_Carbox (PF05090)	vitamin K-dependent gamma-carboxylase [EC:4.1.1.90] (K10106)	-	-
GB_GCA_004295795.1	d__Bacteria;p__Bacteroidota;c__Bacteroidia;o__Flavobacteriales;f__Flavobacteriaceae;g__Flavobacterium;s__Flavobacterium sp004295795	SEBR01000039.1_7	SEBR01000039.1	7640..8350 (-1)	237	LIPO(Sec/SPII)	0	DUF4197 (PF13852)	Na	-	-
GB_GCA_004295795.1	d__Bacteria;p__Bacteroidota;c__Bacteroidia;o__Flavobacteriales;f__Flavobacteriaceae;g__Flavobacterium;s__Flavobacterium sp004295795	SEBR01000039.1_8	SEBR01000039.1	9042..9773 (-1)	244	SP(Sec/SPI)	0	DUF4197 (PF13852)	Na	-	-
GB_GCA_004295795.1	d__Bacteria;p__Bacteroidota;c__Bacteroidia;o__Flavobacteriales;f__Flavobacteriaceae;g__Flavobacterium;s__Flavobacterium sp004295795	SEBR01000039.1_9	SEBR01000039.1	9848..11152 (-1)	435	OTHER	1	Pyr_redox_2 (PF07992)	NADH dehydrogenase [EC:1.6.99.3] (K03885)	K03885 (NADH dehydrogenase [EC:1.6.99.3])	EET
GB_GCA_004295795.1	d__Bacteria;p__Bacteroidota;c__Bacteroidia;o__Flavobacteriales;f__Flavobacteriaceae;g__Flavobacterium;s__Flavobacterium sp004295795	SEBR01000039.1_10	SEBR01000039.1	11472..11846 (-1)	125	OTHER	0	Na	Na	-	-
GB_GCA_004295795.1	d__Bacteria;p__Bacteroidota;c__Bacteroidia;o__Flavobacteriales;f__Flavobacteriaceae;g__Flavobacterium;s__Flavobacterium sp004295795	SEBR01000039.1_11	SEBR01000039.1	12087..12581 (1)	165	OTHER	0	Sigma70_r2 (PF04542) + Sigma70_r4_2 (PF08281)	RNA polymerase sigma-70 factor, ECF subfamily (K03088)	-	-
GB_GCA_004295795.1	d__Bacteria;p__Bacteroidota;c__Bacteroidia;o__Flavobacteriales;f__Flavobacteriaceae;g__Flavobacterium;s__Flavobacterium sp004295795	SEBR01000039.1_12	SEBR01000039.1	12584..13213 (1)	210	OTHER	4	DUF4271 (PF14093)	MscS family membrane protein (K16052)	-	-
GB_GCA_004295795.1	d__Bacteria;p__Bacteroidota;c__Bacteroidia;o__Flavobacteriales;f__Flavobacteriaceae;g__Flavobacterium;s__Flavobacterium sp004295795	SEBR01000039.1_13	SEBR01000039.1	13210..14064 (1)	285	SP(Sec/SPI)	0	TraB (PF01963)	uncharacterized protein (K09973)	-	-
GB_GCA_004295795.1	d__Bacteria;p__Bacteroidota;c__Bacteroidia;o__Flavobacteriales;f__Flavobacteriaceae;g__Flavobacterium;s__Flavobacterium sp004295795	SEBR01000039.1_14	SEBR01000039.1	14330..15133 (-1)	268	OTHER	0	Acyltransferase (PF01553)	1-acyl-sn-glycerol-3-phosphate acyltransferase [EC:2.3.1.51] (K00655)	-	-
RS_GCF_001682855.1	d__Bacteria;p__Firmicutes;c__Bacilli;o__Paenibacillales;f__Paenibacillaceae;g__Paenibacillus;s__Paenibacillus sp001682855	NZ_MAQW01000029.1_142	NZ_MAQW01000029.1	155080..155460 (-1)	127	OTHER	0	Ribonuc_L-PSP (PF01042)	2-iminobutanoate/2-iminopropanoate deaminase [EC:3.5.99.10] (K09022)	-	-
RS_GCF_001682855.1	d__Bacteria;p__Firmicutes;c__Bacilli;o__Paenibacillales;f__Paenibacillaceae;g__Paenibacillus;s__Paenibacillus sp001682855	NZ_MAQW01000029.1_143	NZ_MAQW01000029.1	155566..156231 (-1)	222	OTHER	0	NAD_binding_10 (PF13460)	oxidoreductase [EC:1.1.1.-] (K17290)	-	-
RS_GCF_001682855.1	d__Bacteria;p__Firmicutes;c__Bacilli;o__Paenibacillales;f__Paenibacillaceae;g__Paenibacillus;s__Paenibacillus sp001682855	NZ_MAQW01000029.1_144	NZ_MAQW01000029.1	156278..157552 (-1)	425	OTHER	12	Sugar_tr (PF00083) + MFS_1 (PF07690)	MFS transporter, putative metabolite:H+ symporter (K08369) + MFS transporter, DHA1 family, multidrug resistance protein (K08153)	-	-
RS_GCF_001682855.1	d__Bacteria;p__Firmicutes;c__Bacilli;o__Paenibacillales;f__Paenibacillaceae;g__Paenibacillus;s__Paenibacillus sp001682855	NZ_MAQW01000029.1_145	NZ_MAQW01000029.1	157671..159068 (-1)	466	OTHER	6	HisKA (PF00512) + HATPase_c (PF02518)	diguanylate cyclase [EC:2.7.7.65] (K18967) + two-component system, NarL family, capsular synthesis sensor histidine kinase RcsC [EC:2.7.13.3] (K07677)	-	-
RS_GCF_001682855.1	d__Bacteria;p__Firmicutes;c__Bacilli;o__Paenibacillales;f__Paenibacillaceae;g__Paenibacillus;s__Paenibacillus sp001682855	NZ_MAQW01000029.1_146	NZ_MAQW01000029.1	159255..159458 (-1)	68	OTHER	0	CsbD (PF05532)	Na	-	-
RS_GCF_001682855.1	d__Bacteria;p__Firmicutes;c__Bacilli;o__Paenibacillales;f__Paenibacillaceae;g__Paenibacillus;s__Paenibacillus sp001682855	NZ_MAQW01000029.1_147	NZ_MAQW01000029.1	159921..160817 (1)	299	LIPO(Sec/SPII)	0	FMN_bind (PF04205)	sex pheromone cAD1 (K20379)	Fmn_Bind (pplA)	EET
RS_GCF_001682855.1	d__Bacteria;p__Firmicutes;c__Bacilli;o__Paenibacillales;f__Paenibacillaceae;g__Paenibacillus;s__Paenibacillus sp001682855	NZ_MAQW01000029.1_148	NZ_MAQW01000029.1	160870..162756 (1)	629	OTHER	3	Pyr_redox_2 (PF07992) + DoxX (PF07681)	NADH dehydrogenase [EC:1.6.99.3] (K03885)	K03885 (NADH dehydrogenase [EC:1.6.99.3])	EET
RS_GCF_001682855.1	d__Bacteria;p__Firmicutes;c__Bacilli;o__Paenibacillales;f__Paenibacillaceae;g__Paenibacillus;s__Paenibacillus sp001682855	NZ_MAQW01000029.1_149	NZ_MAQW01000029.1	162826..163413 (1)	196	OTHER	0	Na	Na	-	-
RS_GCF_001682855.1	d__Bacteria;p__Firmicutes;c__Bacilli;o__Paenibacillales;f__Paenibacillaceae;g__Paenibacillus;s__Paenibacillus sp001682855	NZ_MAQW01000029.1_150	NZ_MAQW01000029.1	163432..164412 (1)	327	OTHER	0	polyprenyl_synt (PF00348)	octaprenyl-diphosphate synthase [EC:2.5.1.90] (K02523)	-	-
RS_GCF_001682855.1	d__Bacteria;p__Firmicutes;c__Bacilli;o__Paenibacillales;f__Paenibacillaceae;g__Paenibacillus;s__Paenibacillus sp001682855	NZ_MAQW01000029.1_151	NZ_MAQW01000029.1	164541..165221 (1)	227	OTHER	0	HTH_28 (PF13518) + HTH_Tnp_1 (PF01527) + HTH_28 (PF13518)	transposase (K07483) + putative transposase (K07499)	-	-
RS_GCF_001682855.1	d__Bacteria;p__Firmicutes;c__Bacilli;o__Paenibacillales;f__Paenibacillaceae;g__Paenibacillus;s__Paenibacillus sp001682855	NZ_MAQW01000029.1_152	NZ_MAQW01000029.1	165248..166099 (1)	284	OTHER	0	HTH_21 (PF13276) + rve (PF00665) + rve_2 (PF13333)	putative transposase (K07497)	-	-
RS_GCF_001682855.1	d__Bacteria;p__Firmicutes;c__Bacilli;o__Paenibacillales;f__Paenibacillaceae;g__Paenibacillus;s__Paenibacillus sp001682855	NZ_MAQW01000029.1_153	NZ_MAQW01000029.1	166264..166776 (-1)	171	OTHER	0	Isochorismatase (PF00857)	nicotinamidase [EC:3.5.1.19] (K01440) + ureidoacrylate peracid hydrolase [EC:3.5.1.110] (K09020)	-	-
GB_GCA_900542195.1	d__Bacteria;p__Proteobacteria;c__Gammaproteobacteria;o__Burkholderiales;f__Burkholderiaceae;g__Turicimonas;s__Turicimonas sp900542195	UQNA01000014.1_23	UQNA01000014.1	29200..30027 (1)	276	OTHER	0	PDDEXK_2 (PF12784)	Na	-	-
GB_GCA_900542195.1	d__Bacteria;p__Proteobacteria;c__Gammaproteobacteria;o__Burkholderiales;f__Burkholderiaceae;g__Turicimonas;s__Turicimonas sp900542195	UQNA01000014.1_24	UQNA01000014.1	30360..30770 (-1)	137	SP(Sec/SPI)	0	M20_dimer (PF07687)	acetylornithine deacetylase [EC:3.5.1.16] (K01438)	-	-
GB_GCA_900542195.1	d__Bacteria;p__Proteobacteria;c__Gammaproteobacteria;o__Burkholderiales;f__Burkholderiaceae;g__Turicimonas;s__Turicimonas sp900542195	UQNA01000014.1_25	UQNA01000014.1	30780..32477 (-1)	566	SP(Sec/SPI)	0	Peptidase_M20 (PF01546)	acetylornithine deacetylase [EC:3.5.1.16] (K01438)	-	-
GB_GCA_900542195.1	d__Bacteria;p__Proteobacteria;c__Gammaproteobacteria;o__Burkholderiales;f__Burkholderiaceae;g__Turicimonas;s__Turicimonas sp900542195	UQNA01000014.1_26	UQNA01000014.1	32681..33565 (1)	295	LIPO(Sec/SPII)	10	EamA (PF00892) + EamA (PF00892)	S-adenosylmethionine uptake transporter (K15270)	-	-
GB_GCA_900542195.1	d__Bacteria;p__Proteobacteria;c__Gammaproteobacteria;o__Burkholderiales;f__Burkholderiaceae;g__Turicimonas;s__Turicimonas sp900542195	UQNA01000014.1_27	UQNA01000014.1	33568..34383 (1)	272	OTHER	0	MerR (PF00376) + MerR-DNA-bind (PF09278)	MerR family transcriptional regulator, copper efflux regulator (K19591)	-	-
GB_GCA_900542195.1	d__Bacteria;p__Proteobacteria;c__Gammaproteobacteria;o__Burkholderiales;f__Burkholderiaceae;g__Turicimonas;s__Turicimonas sp900542195	UQNA01000014.1_28	UQNA01000014.1	34452..36149 (1)	566	SP(Sec/SPI)	0	FMN_bind (PF04205) + FAD_binding_2 (PF00890)	urocanate reductase [EC:1.3.99.33] (K17363)	Fmn_Bind (pplA),FAD_binding_2 (PF00890)	EET
GB_GCA_900542195.1	d__Bacteria;p__Proteobacteria;c__Gammaproteobacteria;o__Burkholderiales;f__Burkholderiaceae;g__Turicimonas;s__Turicimonas sp900542195	UQNA01000014.1_29	UQNA01000014.1	36227..36553 (-1)	109	OTHER	0	HTH_3 (PF01381)	antitoxin HigA-1 (K21498)	-	-
GB_GCA_900542195.1	d__Bacteria;p__Proteobacteria;c__Gammaproteobacteria;o__Burkholderiales;f__Burkholderiaceae;g__Turicimonas;s__Turicimonas sp900542195	UQNA01000014.1_30	UQNA01000014.1	36960..37454 (-1)	165	OTHER	0	RNase_T (PF00929)	DNA polymerase III subunit epsilon [EC:2.7.7.7] (K02342)	-	-
GB_GCA_900542195.1	d__Bacteria;p__Proteobacteria;c__Gammaproteobacteria;o__Burkholderiales;f__Burkholderiaceae;g__Turicimonas;s__Turicimonas sp900542195	UQNA01000014.1_31	UQNA01000014.1	37540..41622 (1)	1361	OTHER	0	SNF2_assoc (PF08455) + SNF2_N (PF00176) + Helicase_C (PF00271)	SWI/SNF-related matrix-associated actin-dependent regulator of chromatin subfamily A member 5 [EC:3.6.4.-] (K11654)	-	-
GB_GCA_900542195.1	d__Bacteria;p__Proteobacteria;c__Gammaproteobacteria;o__Burkholderiales;f__Burkholderiaceae;g__Turicimonas;s__Turicimonas sp900542195	UQNA01000014.1_32	UQNA01000014.1	41916..43349 (1)	478	OTHER	2	Pyr_redox_2 (PF07992)	NADH dehydrogenase [EC:1.6.99.3] (K03885)	K03885 (NADH dehydrogenase [EC:1.6.99.3])	EET
GB_GCA_900542195.1	d__Bacteria;p__Proteobacteria;c__Gammaproteobacteria;o__Burkholderiales;f__Burkholderiaceae;g__Turicimonas;s__Turicimonas sp900542195	UQNA01000014.1_33	UQNA01000014.1	43679..44281 (-1)	201	OTHER	5	MarC (PF01914)	multiple antibiotic resistance protein (K05595)	-	-
GB_GCA_900542195.1	d__Bacteria;p__Proteobacteria;c__Gammaproteobacteria;o__Burkholderiales;f__Burkholderiaceae;g__Turicimonas;s__Turicimonas sp900542195	UQNA01000014.1_34	UQNA01000014.1	44364..45872 (-1)	503	OTHER	0	Lyase_1 (PF00206) + ASL_C2 (PF14698)	argininosuccinate lyase [EC:4.3.2.1] (K01755)	-	-
GB_GCA_900542195.1	d__Bacteria;p__Proteobacteria;c__Gammaproteobacteria;o__Burkholderiales;f__Burkholderiaceae;g__Turicimonas;s__Turicimonas sp900542195	UQNA01000014.1_35	UQNA01000014.1	46033..46620 (1)	196	OTHER	0	HTH_1 (PF00126) + LysR_substrate (PF03466)	LysR family transcriptional regulator, transcription activator of glutamate synthase operon (K09681)	-	-
RS_GCF_000020485.1	d__Bacteria;p__Firmicutes_F;c__Halanaerobiia;o__Halanaerobiales;f__Halothermotrichaceae;g__Halothermothrix;s__Halothermothrix orenii	NC_011899.1_1516	NC_011899.1	1573374..1575377 (-1)	668	OTHER	0	Peptidase_U32 (PF01136) + Peptidase_U32 (PF01136)	putative protease [EC:3.4.-.-] (K08303)	-	-
RS_GCF_000020485.1	d__Bacteria;p__Firmicutes_F;c__Halanaerobiia;o__Halanaerobiales;f__Halothermotrichaceae;g__Halothermothrix;s__Halothermothrix orenii	NC_011899.1_1517	NC_011899.1	1575364..1575981 (-1)	206	OTHER	0	Flavoprotein (PF02441)	flavin prenyltransferase [EC:2.5.1.129] (K03186)	-	-
RS_GCF_000020485.1	d__Bacteria;p__Firmicutes_F;c__Halanaerobiia;o__Halanaerobiales;f__Halothermotrichaceae;g__Halothermothrix;s__Halothermothrix orenii	NC_011899.1_1518	NC_011899.1	1576322..1577185 (-1)	288	OTHER	5	UbiA (PF01040)	4-hydroxybenzoate polyprenyltransferase [EC:2.5.1.39] (K03179)	-	-
RS_GCF_000020485.1	d__Bacteria;p__Firmicutes_F;c__Halanaerobiia;o__Halanaerobiales;f__Halothermotrichaceae;g__Halothermothrix;s__Halothermothrix orenii	NC_011899.1_1519	NC_011899.1	1577169..1578614 (-1)	482	OTHER	0	UbiD (PF01977)	4-hydroxy-3-polyprenylbenzoate decarboxylase [EC:4.1.1.98] (K03182)	-	-
RS_GCF_000020485.1	d__Bacteria;p__Firmicutes_F;c__Halanaerobiia;o__Halanaerobiales;f__Halothermotrichaceae;g__Halothermothrix;s__Halothermothrix orenii	NC_011899.1_1520	NC_011899.1	1578632..1579612 (-1)	327	OTHER	0	polyprenyl_synt (PF00348)	octaprenyl-diphosphate synthase [EC:2.5.1.90] (K02523)	-	-
RS_GCF_000020485.1	d__Bacteria;p__Firmicutes_F;c__Halanaerobiia;o__Halanaerobiales;f__Halothermotrichaceae;g__Halothermothrix;s__Halothermothrix orenii	NC_011899.1_1521	NC_011899.1	1579596..1580678 (-1)	361	LIPO(Sec/SPII)	1	ApbE (PF02424)	FAD:protein FMN transferase [EC:2.7.1.180] (K03734)	ApbE (fmnB)	EET
RS_GCF_000020485.1	d__Bacteria;p__Firmicutes_F;c__Halanaerobiia;o__Halanaerobiales;f__Halothermotrichaceae;g__Halothermothrix;s__Halothermothrix orenii	NC_011899.1_1522	NC_011899.1	1581052..1581738 (-1)	229	SP(Sec/SPI)	1	FMN_bind (PF04205) + FMN_bind (PF04205)	urocanate reductase [EC:1.3.99.33] (K17363)	Fmn_Bind (pplA)	EET
RS_GCF_000020485.1	d__Bacteria;p__Firmicutes_F;c__Halanaerobiia;o__Halanaerobiales;f__Halothermotrichaceae;g__Halothermothrix;s__Halothermothrix orenii	NC_011899.1_1523	NC_011899.1	1582057..1583838 (1)	594	OTHER	3	Pyr_redox_2 (PF07992) + DoxX (PF07681)	NADH dehydrogenase [EC:1.6.99.3] (K03885)	K03885 (NADH dehydrogenase [EC:1.6.99.3])	EET
RS_GCF_000020485.1	d__Bacteria;p__Firmicutes_F;c__Halanaerobiia;o__Halanaerobiales;f__Halothermotrichaceae;g__Halothermothrix;s__Halothermothrix orenii	NC_011899.1_1524	NC_011899.1	1583941..1585290 (-1)	450	OTHER	3	GGDEF (PF00990)	two-component system, cell cycle response regulator [EC:2.7.7.65] (K02488)	-	-
RS_GCF_000020485.1	d__Bacteria;p__Firmicutes_F;c__Halanaerobiia;o__Halanaerobiales;f__Halothermotrichaceae;g__Halothermothrix;s__Halothermothrix orenii	NC_011899.1_1525	NC_011899.1	1585628..1585894 (1)	89	OTHER	3	DUF2619 (PF10942)	Na	-	-
RS_GCF_000020485.1	d__Bacteria;p__Firmicutes_F;c__Halanaerobiia;o__Halanaerobiales;f__Halothermotrichaceae;g__Halothermothrix;s__Halothermothrix orenii	NC_011899.1_1526	NC_011899.1	1585866..1586696 (-1)	277	OTHER	0	Methyltransf_25 (PF13649)	2-polyprenyl-6-hydroxyphenyl methylase / 3-demethylubiquinone-9 3-methyltransferase [EC:2.1.1.222 2.1.1.64] (K00568)	-	-
RS_GCF_000020485.1	d__Bacteria;p__Firmicutes_F;c__Halanaerobiia;o__Halanaerobiales;f__Halothermotrichaceae;g__Halothermothrix;s__Halothermothrix orenii	NC_011899.1_1527	NC_011899.1	1586726..1587325 (-1)	200	OTHER	0	MMR_HSR1 (PF01926)	GTP-binding protein (K03978)	-	-
RS_GCF_000020485.1	d__Bacteria;p__Firmicutes_F;c__Halanaerobiia;o__Halanaerobiales;f__Halothermotrichaceae;g__Halothermothrix;s__Halothermothrix orenii	NC_011899.1_1528	NC_011899.1	1587315..1589666 (-1)	784	OTHER	0	LON_substr_bdg (PF02190) + AAA (PF00004) + Lon_C (PF05362)	ATP-dependent Lon protease [EC:3.4.21.53] (K01338)	-	-
RS_GCF_003726095.1	d__Bacteria;p__Firmicutes;c__Bacilli;o__Bacillales;f__Bacillaceae_A;g__Bacillus_AC;s__Bacillus_AC circulans_B	NZ_CP026031.1_4137	NZ_CP026031.1	4268226..4268840 (1)	205	OTHER	0	Sigma70_r4 (PF04545)	RNA polymerase sporulation-specific sigma factor (K03091)	-	-
RS_GCF_003726095.1	d__Bacteria;p__Firmicutes;c__Bacilli;o__Bacillales;f__Bacillaceae_A;g__Bacillus_AC;s__Bacillus_AC circulans_B	NZ_CP026031.1_4138	NZ_CP026031.1	4268831..4268995 (1)	55	OTHER	1	YvrJ (PF12841)	Na	-	-
RS_GCF_003726095.1	d__Bacteria;p__Firmicutes;c__Bacilli;o__Bacillales;f__Bacillaceae_A;g__Bacillus_AC;s__Bacillus_AC circulans_B	NZ_CP026031.1_4139	NZ_CP026031.1	4268950..4269225 (1)	92	OTHER	0	Na	RNA polymerase sporulation-specific sigma factor (K03091)	-	-
RS_GCF_003726095.1	d__Bacteria;p__Firmicutes;c__Bacilli;o__Bacillales;f__Bacillaceae_A;g__Bacillus_AC;s__Bacillus_AC circulans_B	NZ_CP026031.1_4140	NZ_CP026031.1	4269299..4270279 (-1)	327	OTHER	0	polyprenyl_synt (PF00348)	octaprenyl-diphosphate synthase [EC:2.5.1.90] (K02523)	-	-
RS_GCF_003726095.1	d__Bacteria;p__Firmicutes;c__Bacilli;o__Bacillales;f__Bacillaceae_A;g__Bacillus_AC;s__Bacillus_AC circulans_B	NZ_CP026031.1_4141	NZ_CP026031.1	4270295..4270834 (-1)	180	OTHER	4	Hpre_diP_synt_I (PF07456)	heptaprenyl diphosphate synthase [EC:2.5.1.30] (K00805)	-	-
RS_GCF_003726095.1	d__Bacteria;p__Firmicutes;c__Bacilli;o__Bacillales;f__Bacillaceae_A;g__Bacillus_AC;s__Bacillus_AC circulans_B	NZ_CP026031.1_4142	NZ_CP026031.1	4271158..4273029 (-1)	624	OTHER	1	Pyr_redox_2 (PF07992) + DoxX (PF07681)	NADH dehydrogenase [EC:1.6.99.3] (K03885)	K03885 (NADH dehydrogenase [EC:1.6.99.3])	EET
RS_GCF_003726095.1	d__Bacteria;p__Firmicutes;c__Bacilli;o__Bacillales;f__Bacillaceae_A;g__Bacillus_AC;s__Bacillus_AC circulans_B	NZ_CP026031.1_4143	NZ_CP026031.1	4273440..4274489 (1)	350	LIPO(Sec/SPII)	0	ApbE (PF02424)	FAD:protein FMN transferase [EC:2.7.1.180] (K03734)	ApbE (fmnB)	EET
RS_GCF_003726095.1	d__Bacteria;p__Firmicutes;c__Bacilli;o__Bacillales;f__Bacillaceae_A;g__Bacillus_AC;s__Bacillus_AC circulans_B	NZ_CP026031.1_4144	NZ_CP026031.1	4274513..4275454 (1)	314	OTHER	8	UbiA (PF01040)	1,4-dihydroxy-2-naphthoate polyprenyltransferase [EC:2.5.1.74] (K02548)	-	-
RS_GCF_003726095.1	d__Bacteria;p__Firmicutes;c__Bacilli;o__Bacillales;f__Bacillaceae_A;g__Bacillus_AC;s__Bacillus_AC circulans_B	NZ_CP026031.1_4145	NZ_CP026031.1	4275505..4276308 (1)	268	OTHER	0	ABC_tran (PF00005)	energy-coupling factor transport system ATP-binding protein [EC:3.6.3.-] (K16786)	-	-
RS_GCF_003726095.1	d__Bacteria;p__Firmicutes;c__Bacilli;o__Bacillales;f__Bacillaceae_A;g__Bacillus_AC;s__Bacillus_AC circulans_B	NZ_CP026031.1_4146	NZ_CP026031.1	4276287..4277150 (1)	288	OTHER	0	ABC_tran (PF00005)	energy-coupling factor transport system ATP-binding protein [EC:3.6.3.-] (K16787)	-	-
RS_GCF_003726095.1	d__Bacteria;p__Firmicutes;c__Bacilli;o__Bacillales;f__Bacillaceae_A;g__Bacillus_AC;s__Bacillus_AC circulans_B	NZ_CP026031.1_4147	NZ_CP026031.1	4277147..4277941 (1)	265	OTHER	5	CbiQ (PF02361)	energy-coupling factor transport system permease protein (K16785)	-	-
RS_GCF_003726095.1	d__Bacteria;p__Firmicutes;c__Bacilli;o__Bacillales;f__Bacillaceae_A;g__Bacillus_AC;s__Bacillus_AC circulans_B	NZ_CP026031.1_4148	NZ_CP026031.1	4278674..4279333 (1)	220	OTHER	1	Bac_transf (PF02397)	putative colanic acid biosysnthesis UDP-glucose lipid carrier transferase (K03606)	-	-
RS_GCF_003691585.1	d__Bacteria;p__Firmicutes_A;c__Thermosediminibacteria;o__Thermosediminibacterales;f__Tepidanaerobacteraceae;g__SK-G1;s__SK-G1 sp003691585	NZ_CP033169.1_2236	NZ_CP033169.1	2106707..2107516 (-1)	270	OTHER	0	DRTGG (PF07085) + HATPase_c_2 (PF13581)	serine/threonine-protein kinase RsbT [EC:2.7.11.1] (K17752)	-	-
RS_GCF_003691585.1	d__Bacteria;p__Firmicutes_A;c__Thermosediminibacteria;o__Thermosediminibacterales;f__Tepidanaerobacteraceae;g__SK-G1;s__SK-G1 sp003691585	NZ_CP033169.1_2237	NZ_CP033169.1	2107513..2108145 (-1)	211	OTHER	0	Put_DNA-bind_N (PF06971) + CoA_binding (PF02629)	redox-sensing transcriptional repressor (K01926)	-	-
RS_GCF_003691585.1	d__Bacteria;p__Firmicutes_A;c__Thermosediminibacteria;o__Thermosediminibacterales;f__Tepidanaerobacteraceae;g__SK-G1;s__SK-G1 sp003691585	NZ_CP033169.1_2238	NZ_CP033169.1	2108257..2109006 (-1)	250	OTHER	6	BPD_transp_1 (PF00528)	taurine transport system permease protein (K15552)	-	-
RS_GCF_003691585.1	d__Bacteria;p__Firmicutes_A;c__Thermosediminibacteria;o__Thermosediminibacterales;f__Tepidanaerobacteraceae;g__SK-G1;s__SK-G1 sp003691585	NZ_CP033169.1_2239	NZ_CP033169.1	2109003..2109743 (-1)	247	OTHER	0	ABC_tran (PF00005)	NitT/TauT family transport system ATP-binding protein (K02049)	-	-
RS_GCF_003691585.1	d__Bacteria;p__Firmicutes_A;c__Thermosediminibacteria;o__Thermosediminibacterales;f__Tepidanaerobacteraceae;g__SK-G1;s__SK-G1 sp003691585	NZ_CP033169.1_2240	NZ_CP033169.1	2109736..2110728 (-1)	331	LIPO(Sec/SPII)	0	NMT1 (PF09084)	NitT/TauT family transport system substrate-binding protein (K02051)	-	-
RS_GCF_003691585.1	d__Bacteria;p__Firmicutes_A;c__Thermosediminibacteria;o__Thermosediminibacterales;f__Tepidanaerobacteraceae;g__SK-G1;s__SK-G1 sp003691585	NZ_CP033169.1_2241	NZ_CP033169.1	2110790..2111836 (-1)	349	LIPO(Sec/SPII)	0	ApbE (PF02424)	FAD:protein FMN transferase [EC:2.7.1.180] (K03734)	ApbE (fmnB)	EET
RS_GCF_003691585.1	d__Bacteria;p__Firmicutes_A;c__Thermosediminibacteria;o__Thermosediminibacterales;f__Tepidanaerobacteraceae;g__SK-G1;s__SK-G1 sp003691585	NZ_CP033169.1_2242	NZ_CP033169.1	2112253..2113977 (1)	575	OTHER	3	Pyr_redox_2 (PF07992) + DoxX (PF07681)	NADH dehydrogenase [EC:1.6.99.3] (K03885)	K03885 (NADH dehydrogenase [EC:1.6.99.3])	EET
RS_GCF_003691585.1	d__Bacteria;p__Firmicutes_A;c__Thermosediminibacteria;o__Thermosediminibacterales;f__Tepidanaerobacteraceae;g__SK-G1;s__SK-G1 sp003691585	NZ_CP033169.1_2243	NZ_CP033169.1	2114101..2115744 (-1)	548	OTHER	0	Peptidase_M20 (PF01546)	acetylornithine deacetylase [EC:3.5.1.16] (K01438)	-	-
RS_GCF_003691585.1	d__Bacteria;p__Firmicutes_A;c__Thermosediminibacteria;o__Thermosediminibacterales;f__Tepidanaerobacteraceae;g__SK-G1;s__SK-G1 sp003691585	NZ_CP033169.1_2244	NZ_CP033169.1	2115773..2116837 (-1)	355	OTHER	0	Ala_racemase_N (PF01168)	ornithine racemase [EC:5.1.1.12] (K21898)	-	-
RS_GCF_003691585.1	d__Bacteria;p__Firmicutes_A;c__Thermosediminibacteria;o__Thermosediminibacterales;f__Tepidanaerobacteraceae;g__SK-G1;s__SK-G1 sp003691585	NZ_CP033169.1_2245	NZ_CP033169.1	2117109..2118422 (1)	438	OTHER	0	cobW (PF02492)	septum site-determining protein MinD (K03609) + cyclic 2,3-diphosphoglycerate synthetase [EC:4.6.1.-] (K05716)	-	-
RS_GCF_003691585.1	d__Bacteria;p__Firmicutes_A;c__Thermosediminibacteria;o__Thermosediminibacterales;f__Tepidanaerobacteraceae;g__SK-G1;s__SK-G1 sp003691585	NZ_CP033169.1_2246	NZ_CP033169.1	2118426..2119838 (-1)	471	OTHER	0	PAS_4 (PF08448) + Sigma54_activat (PF00158) + HTH_8 (PF02954)	arginine utilization regulatory protein (K06714)	-	-
RS_GCF_003691585.1	d__Bacteria;p__Firmicutes_A;c__Thermosediminibacteria;o__Thermosediminibacterales;f__Tepidanaerobacteraceae;g__SK-G1;s__SK-G1 sp003691585	NZ_CP033169.1_2247	NZ_CP033169.1	2119969..2121216 (-1)	416	OTHER	0	DUF1015 (PF06245)	L-serine kinase (ADP) [EC:2.7.1.226] (K23370) + L-serine kinase (ADP) [EC:2.7.1.226] (K23370)	-	-
RS_GCF_004570575.1	d__Bacteria;p__Firmicutes;c__Bacilli;o__Lactobacillales;f__Streptococcaceae;g__Streptococcus;s__Streptococcus cuniculi_A	NZ_SPPD01000025.1_10	NZ_SPPD01000025.1	15274..15531 (1)	86	OTHER	0	DUF896 (PF05979)	Na	-	-
RS_GCF_004570575.1	d__Bacteria;p__Firmicutes;c__Bacilli;o__Lactobacillales;f__Streptococcaceae;g__Streptococcus;s__Streptococcus cuniculi_A	NZ_SPPD01000025.1_11	NZ_SPPD01000025.1	15565..16899 (-1)	445	OTHER	12	MatE (PF01554) + MatE (PF01554)	multidrug resistance protein, MATE family (K03327)	-	-
RS_GCF_004570575.1	d__Bacteria;p__Firmicutes;c__Bacilli;o__Lactobacillales;f__Streptococcaceae;g__Streptococcus;s__Streptococcus cuniculi_A	NZ_SPPD01000025.1_12	NZ_SPPD01000025.1	16957..17628 (-1)	224	OTHER	0	TrkA_N (PF02254) + TrkA_C (PF02080)	trk system potassium uptake protein (K03499)	-	-
RS_GCF_004570575.1	d__Bacteria;p__Firmicutes;c__Bacilli;o__Lactobacillales;f__Streptococcaceae;g__Streptococcus;s__Streptococcus cuniculi_A	NZ_SPPD01000025.1_13	NZ_SPPD01000025.1	17807..19156 (-1)	450	SP(Sec/SPI)	9	TrkH (PF02386)	trk system potassium uptake protein (K03498)	-	-
RS_GCF_004570575.1	d__Bacteria;p__Firmicutes;c__Bacilli;o__Lactobacillales;f__Streptococcaceae;g__Streptococcus;s__Streptococcus cuniculi_A	NZ_SPPD01000025.1_14	NZ_SPPD01000025.1	20038..20703 (-1)	222	OTHER	4	Hpre_diP_synt_I (PF07456)	heptaprenyl diphosphate synthase [EC:2.5.1.30] (K00805)	-	-
RS_GCF_004570575.1	d__Bacteria;p__Firmicutes;c__Bacilli;o__Lactobacillales;f__Streptococcaceae;g__Streptococcus;s__Streptococcus cuniculi_A	NZ_SPPD01000025.1_15	NZ_SPPD01000025.1	20796..22685 (1)	630	OTHER	3	Pyr_redox_2 (PF07992) + DoxX (PF07681)	NADH dehydrogenase [EC:1.6.99.3] (K03885)	K03885 (NADH dehydrogenase [EC:1.6.99.3])	EET
RS_GCF_004570575.1	d__Bacteria;p__Firmicutes;c__Bacilli;o__Lactobacillales;f__Streptococcaceae;g__Streptococcus;s__Streptococcus cuniculi_A	NZ_SPPD01000025.1_16	NZ_SPPD01000025.1	22961..23953 (1)	331	OTHER	0	polyprenyl_synt (PF00348)	octaprenyl-diphosphate synthase [EC:2.5.1.90] (K02523)	-	-
RS_GCF_004570575.1	d__Bacteria;p__Firmicutes;c__Bacilli;o__Lactobacillales;f__Streptococcaceae;g__Streptococcus;s__Streptococcus cuniculi_A	NZ_SPPD01000025.1_17	NZ_SPPD01000025.1	24083..24589 (1)	169	LIPO(Sec/SPII)	0	FMN_bind (PF04205)	sex pheromone cAD1 (K20379)	Fmn_Bind (pplA)	EET
RS_GCF_001750685.1	d__Bacteria;p__Firmicutes_A;c__Clostridia;o__Peptostreptococcales;f__Thermotaleaceae;g__Geosporobacter;s__Geosporobacter ferrireducens	NZ_CP017269.1_5214	NZ_CP017269.1	5602128..5604887 (1)	920	OTHER	1	PBP_dimer (PF03717) + Transpeptidase (PF00905) + Transpeptidase (PF00905)	penicillin-binding protein 2 [EC:3.4.16.4] (K05515)	-	-
RS_GCF_001750685.1	d__Bacteria;p__Firmicutes_A;c__Clostridia;o__Peptostreptococcales;f__Thermotaleaceae;g__Geosporobacter;s__Geosporobacter ferrireducens	NZ_CP017269.1_5215	NZ_CP017269.1	5605020..5605652 (1)	211	OTHER	0	MinC_C (PF03775)	septum site-determining protein MinC (K03610)	-	-
RS_GCF_001750685.1	d__Bacteria;p__Firmicutes_A;c__Clostridia;o__Peptostreptococcales;f__Thermotaleaceae;g__Geosporobacter;s__Geosporobacter ferrireducens	NZ_CP017269.1_5216	NZ_CP017269.1	5605692..5606489 (1)	266	OTHER	0	AAA_31 (PF13614)	septum site-determining protein MinD (K03609)	-	-
RS_GCF_001750685.1	d__Bacteria;p__Firmicutes_A;c__Clostridia;o__Peptostreptococcales;f__Thermotaleaceae;g__Geosporobacter;s__Geosporobacter ferrireducens	NZ_CP017269.1_5217	NZ_CP017269.1	5606512..5606787 (1)	92	OTHER	0	MinE (PF03776)	cell division topological specificity factor (K03608)	-	-
RS_GCF_001750685.1	d__Bacteria;p__Firmicutes_A;c__Clostridia;o__Peptostreptococcales;f__Thermotaleaceae;g__Geosporobacter;s__Geosporobacter ferrireducens	NZ_CP017269.1_5218	NZ_CP017269.1	5607108..5607503 (1)	132	OTHER	0	MGS (PF02142)	methylglyoxal synthase [EC:4.2.3.3] (K01734)	-	-
RS_GCF_001750685.1	d__Bacteria;p__Firmicutes_A;c__Clostridia;o__Peptostreptococcales;f__Thermotaleaceae;g__Geosporobacter;s__Geosporobacter ferrireducens	NZ_CP017269.1_5219	NZ_CP017269.1	5607549..5609405 (-1)	619	OTHER	3	Pyr_redox_2 (PF07992) + DoxX (PF07681) + DoxX (PF07681)	NADH dehydrogenase [EC:1.6.99.3] (K03885)	K03885 (NADH dehydrogenase [EC:1.6.99.3])	EET
RS_GCF_001750685.1	d__Bacteria;p__Firmicutes_A;c__Clostridia;o__Peptostreptococcales;f__Thermotaleaceae;g__Geosporobacter;s__Geosporobacter ferrireducens	NZ_CP017269.1_5220	NZ_CP017269.1	5609751..5610776 (1)	342	LIPO(Sec/SPII)	0	ApbE (PF02424)	FAD:protein FMN transferase [EC:2.7.1.180] (K03734)	ApbE (fmnB)	EET
RS_GCF_001750685.1	d__Bacteria;p__Firmicutes_A;c__Clostridia;o__Peptostreptococcales;f__Thermotaleaceae;g__Geosporobacter;s__Geosporobacter ferrireducens	NZ_CP017269.1_5221	NZ_CP017269.1	5610803..5611771 (1)	323	OTHER	0	polyprenyl_synt (PF00348)	octaprenyl-diphosphate synthase [EC:2.5.1.90] (K02523)	-	-
RS_GCF_001750685.1	d__Bacteria;p__Firmicutes_A;c__Clostridia;o__Peptostreptococcales;f__Thermotaleaceae;g__Geosporobacter;s__Geosporobacter ferrireducens	NZ_CP017269.1_5222	NZ_CP017269.1	5611883..5612632 (1)	250	OTHER	1	Peptidase_M23 (PF01551)	stage IV sporulation protein FA (K06401)	-	-
RS_GCF_001750685.1	d__Bacteria;p__Firmicutes_A;c__Clostridia;o__Peptostreptococcales;f__Thermotaleaceae;g__Geosporobacter;s__Geosporobacter ferrireducens	NZ_CP017269.1_5223	NZ_CP017269.1	5612650..5613522 (1)	291	OTHER	5	Peptidase_M50 (PF02163) + Peptidase_M50 (PF02163)	stage IV sporulation protein FB [EC:3.4.24.-] (K06402)	-	-
RS_GCF_001750685.1	d__Bacteria;p__Firmicutes_A;c__Clostridia;o__Peptostreptococcales;f__Thermotaleaceae;g__Geosporobacter;s__Geosporobacter ferrireducens	NZ_CP017269.1_5224	NZ_CP017269.1	5613634..5615472 (1)	613	OTHER	0	Radical_SAM (PF04055)	anaerobic magnesium-protoporphyrin IX monomethyl ester cyclase [EC:1.21.98.3] (K04034)	-	-
RS_GCF_001750685.1	d__Bacteria;p__Firmicutes_A;c__Clostridia;o__Peptostreptococcales;f__Thermotaleaceae;g__Geosporobacter;s__Geosporobacter ferrireducens	NZ_CP017269.1_5225	NZ_CP017269.1	5615472..5616179 (1)	236	OTHER	0	DUF2344 (PF10105)	Na	-	-
RS_GCF_900167445.1	d__Bacteria;p__Firmicutes_A;c__Clostridia;o__Peptostreptococcales;f__Caminicellaceae;g__Maledivibacter;s__Maledivibacter halophilus	NZ_FUZT01000001.1_620	NZ_FUZT01000001.1	691408..692148 (1)	247	OTHER	0	Response_reg (PF00072) + LytTR (PF04397)	two-component system, LytTR family, response regulator LytT (K07705)	-	-
RS_GCF_900167445.1	d__Bacteria;p__Firmicutes_A;c__Clostridia;o__Peptostreptococcales;f__Caminicellaceae;g__Maledivibacter;s__Maledivibacter halophilus	NZ_FUZT01000001.1_621	NZ_FUZT01000001.1	692321..693322 (1)	334	LIPO(Sec/SPII)	0	NMT1_3 (PF16868)	uncharacterized protein (K07080)	-	-
RS_GCF_900167445.1	d__Bacteria;p__Firmicutes_A;c__Clostridia;o__Peptostreptococcales;f__Caminicellaceae;g__Maledivibacter;s__Maledivibacter halophilus	NZ_FUZT01000001.1_622	NZ_FUZT01000001.1	693451..695418 (1)	656	OTHER	16	DctM (PF06808) + DUF3394 (PF11874)	TRAP-type transport system large permease protein (K21393)	-	-
RS_GCF_900167445.1	d__Bacteria;p__Firmicutes_A;c__Clostridia;o__Peptostreptococcales;f__Caminicellaceae;g__Maledivibacter;s__Maledivibacter halophilus	NZ_FUZT01000001.1_623	NZ_FUZT01000001.1	695445..695957 (-1)	171	SP(Sec/SPI)	1	DUF1850 (PF08905)	Na	-	-
RS_GCF_900167445.1	d__Bacteria;p__Firmicutes_A;c__Clostridia;o__Peptostreptococcales;f__Caminicellaceae;g__Maledivibacter;s__Maledivibacter halophilus	NZ_FUZT01000001.1_624	NZ_FUZT01000001.1	696131..696598 (-1)	156	OTHER	4	Na	NitT/TauT family transport system permease protein (K02050)	-	-
RS_GCF_900167445.1	d__Bacteria;p__Firmicutes_A;c__Clostridia;o__Peptostreptococcales;f__Caminicellaceae;g__Maledivibacter;s__Maledivibacter halophilus	NZ_FUZT01000001.1_625	NZ_FUZT01000001.1	697179..698078 (1)	300	LIPO(Sec/SPII)	0	FMN_bind (PF04205) + FMN_bind (PF04205)	sex pheromone cAD1 (K20379)	Fmn_Bind (pplA)	EET
RS_GCF_900167445.1	d__Bacteria;p__Firmicutes_A;c__Clostridia;o__Peptostreptococcales;f__Caminicellaceae;g__Maledivibacter;s__Maledivibacter halophilus	NZ_FUZT01000001.1_626	NZ_FUZT01000001.1	698212..699276 (1)	355	LIPO(Sec/SPII)	1	ApbE (PF02424)	FAD:protein FMN transferase [EC:2.7.1.180] (K03734)	ApbE (fmnB)	EET
RS_GCF_900167445.1	d__Bacteria;p__Firmicutes_A;c__Clostridia;o__Peptostreptococcales;f__Caminicellaceae;g__Maledivibacter;s__Maledivibacter halophilus	NZ_FUZT01000001.1_627	NZ_FUZT01000001.1	699378..699653 (1)	92	OTHER	0	DUF3243 (PF11588)	Na	-	-
RS_GCF_900167445.1	d__Bacteria;p__Firmicutes_A;c__Clostridia;o__Peptostreptococcales;f__Caminicellaceae;g__Maledivibacter;s__Maledivibacter halophilus	NZ_FUZT01000001.1_628	NZ_FUZT01000001.1	699791..700744 (-1)	318	LIPO(Sec/SPII)	1	NMT1 (PF09084)	NitT/TauT family transport system substrate-binding protein (K02051)	-	-
RS_GCF_900167445.1	d__Bacteria;p__Firmicutes_A;c__Clostridia;o__Peptostreptococcales;f__Caminicellaceae;g__Maledivibacter;s__Maledivibacter halophilus	NZ_FUZT01000001.1_629	NZ_FUZT01000001.1	701147..703069 (1)	641	OTHER	3	Pyr_redox_2 (PF07992) + DoxD (PF04173)	NADH dehydrogenase [EC:1.6.99.3] (K03885)	K03885 (NADH dehydrogenase [EC:1.6.99.3])	EET
RS_GCF_900167445.1	d__Bacteria;p__Firmicutes_A;c__Clostridia;o__Peptostreptococcales;f__Caminicellaceae;g__Maledivibacter;s__Maledivibacter halophilus	NZ_FUZT01000001.1_630	NZ_FUZT01000001.1	703417..703956 (1)	180	OTHER	5	Hpre_diP_synt_I (PF07456)	heptaprenyl diphosphate synthase [EC:2.5.1.30] (K00805)	-	-
[truncated: 6,813 more rows]

## Sheet: Nos
genome	lineage	orf	scaffold	coordinate	length	signalp	tmhmm	pfam	kegg	key genes	flavinylated system
[truncated: 16,684 more rows]

## Sheet: NQR
genome	lineage	orf	scaffold	coordinate	length	signalp	tmhmm	pfam	kegg	key genes	flavinylated system
[truncated: 52,922 more rows]

## Sheet: RNF
genome	lineage	orf	scaffold	coordinate	length	signalp	tmhmm	pfam	kegg	key genes	flavinylated system
[truncated: 73,729 more rows]

[truncated: 10 more sheets: NapH-like, MsrQ-like, NQR RNF-like, DsbD, DsbD-like, PepSY, P19, Oprhan ApbE, multiflavinylated proteins, multicopies multiflavinylated ]
